# Supplementary material for: Comparative Analyses of Single-Cell Transcriptomic Profiles between In Vitro Totipotent Blastomere-like Cells and In Vivo Early Mouse Embryonic Cells
Source: Cells. 2021 Nov 10;10(11):3111. doi: 10.3390/cells10113111 (PMC8621967; doi:10.3390/cells10113111)
Supplement: Supplementary file 1 [file cells-10-03111-s001.zip]

Archive with 30 entries (23 files):
- Sup file/
- Sup file/.DS_Store
- __MACOSX/
- __MACOSX/Sup file/
- __MACOSX/Sup file/._.DS_Store
- Sup file/Gene list/
- Sup file/Gene list/AdjAllClus.marker.xlsx
- __MACOSX/Sup file/Gene list/
- __MACOSX/Sup file/Gene list/._AdjAllClus.marker.xlsx
- Sup file/Gene list/HigherAdjEarly2CandZyvsvsavgTBLC.markers.xlsx
- __MACOSX/Sup file/Gene list/._HigherAdjEarly2CandZyvsvsavgTBLC.markers.xlsx
- Sup file/Gene list/HigherAdjMidLate2CvsavgTBLC.markers.xlsx
- __MACOSX/Sup file/Gene list/._HigherAdjMidLate2CvsavgTBLC.markers.xlsx
- Sup file/Gene list/HigherAdjTBLCcluster3.markers.xlsx
- __MACOSX/Sup file/Gene list/._HigherAdjTBLCcluster3.markers.xlsx
- Sup file/Gene list/LowerAdjEarly2CandZyvsvsavgTBLC.markers.xlsx
- __MACOSX/Sup file/Gene list/._LowerAdjEarly2CandZyvsvsavgTBLC.markers.xlsx
- Sup file/Gene list/LowerAdjMidLate2CvsavgTBLC.markers.xlsx
- __MACOSX/Sup file/Gene list/._LowerAdjMidLate2CvsavgTBLC.markers.xlsx
- Sup file/Gene list/LowerAdjTBLCcluster3.markers.xlsx
- __MACOSX/Sup file/Gene list/._LowerAdjTBLCcluster3.markers.xlsx
- __MACOSX/Sup file/._Gene list
- Sup file/R code/
- Sup file/R code/2.0-Comparative-analysis-TBLC-vs-Early-Development.html
- __MACOSX/Sup file/R code/
- __MACOSX/Sup file/R code/._2.0-Comparative-analysis-TBLC-vs-Early-Development.html
- Sup file/R code/2.0-Repeat-genome-analysis.html
- __MACOSX/Sup file/R code/._2.0-Repeat-genome-analysis.html
- __MACOSX/Sup file/._R code
- __MACOSX/._Sup file
