# Supplementary material for: Comparative Analyses of Single-Cell Transcriptomic Profiles between In Vitro Totipotent Blastomere-like Cells and In Vivo Early Mouse Embryonic Cells
Source: Cells. 2021 Nov 10;10(11):3111. doi: 10.3390/cells10113111 (PMC8621967; doi:10.3390/cells10113111)
Supplement: Supplementary file 1 [file cells-10-03111-s001.zip › Sup file/Gene list/AdjAllClus.marker.xlsx]

## Sheet: Sheet1
Gene_Symbol	p_val	avg_log2FC	pct.1	pct.2	p_val_adj	cluster	gene
Slc2a1	1.71699e-305	1.59166	0.974	0.891	3.12218e-301	0	Slc2a1
mt-Nd1	1.61911e-267	1.27131	0.99	0.968	2.94419e-263	0	mt-Nd1
Atp5b	7.74681e-258	1.07914	0.985	0.984	1.40868e-253	0	Atp5b
Hspa5	2.85877e-252	1.77795	0.845	0.49	5.19839e-248	0	Hspa5
mt-Cytb	1.70367e-250	1.2372	0.981	0.962	3.09795e-246	0	mt-Cytb
Cd9	3.84797e-249	1.3299	0.943	0.814	6.99716e-245	0	Cd9
mt-Co3	8.79956e-249	1.16393	0.992	0.979	1.60011e-244	0	mt-Co3
Pdia6	1.66085e-244	1.64612	0.852	0.589	3.0201e-240	0	Pdia6
Pkm	1.45278e-234	1.00939	0.997	0.993	2.64174e-230	0	Pkm
Igfbp2	3.76733e-225	1.52119	0.926	0.768	6.85052e-221	0	Igfbp2
Eif4a1	2.70292e-218	0.924915	0.997	0.979	4.91499e-214	0	Eif4a1
Mdh2	1.09809e-211	1.15534	0.927	0.84	1.99677e-207	0	Mdh2
Eno1	4.72307e-211	0.99624	0.986	0.969	8.58844e-207	0	Eno1
Cd81	3.185e-210	1.1992	0.938	0.88	5.7916e-206	0	Cd81
mt-Co1	1.14132e-205	0.95363	0.992	0.979	2.07538e-201	0	mt-Co1
Hsp90aa1	2.53046e-202	1.01612	0.999	0.991	4.60139e-198	0	Hsp90aa1
Slc2a3	1.84725e-197	1.20493	0.943	0.843	3.35904e-193	0	Slc2a3
Apoe	4.59335e-187	1.36154	0.901	0.764	8.35255e-183	0	Apoe
Hspa8	2.96506e-185	0.869538	0.997	0.986	5.39167e-181	0	Hspa8
Cct7	1.29956e-183	0.984001	0.938	0.89	2.36313e-179	0	Cct7
Sf3b1	7.40464e-180	1.29986	0.812	0.619	1.34646e-175	0	Sf3b1
Sf3b3	3.26073e-177	1.15111	0.836	0.697	5.92932e-173	0	Sf3b3
Hspd1	1.51658e-176	1.10071	0.91	0.863	2.75774e-172	0	Hspd1
Srrm2	1.52813e-170	1.04461	0.92	0.889	2.77875e-166	0	Srrm2
Atp5a1	8.59262e-170	0.987963	0.921	0.856	1.56248e-165	0	Atp5a1
Cct3	3.53955e-168	1.04618	0.883	0.786	6.43631e-164	0	Cct3
Rpn2	4.43966e-166	1.31116	0.721	0.451	8.07307e-162	0	Rpn2
Bcap31	7.77024e-162	1.28317	0.758	0.522	1.41294e-157	0	Bcap31
mt-Nd4	6.41084e-161	0.855259	0.968	0.946	1.16575e-156	0	mt-Nd4
Tdgf1	3.46887e-159	1.0939	0.96	0.877	6.3078e-155	0	Tdgf1
Cox6a1	1.56323e-149	0.876821	0.95	0.919	2.84258e-145	0	Cox6a1
Ctsd	1.59722e-148	1.18108	0.79	0.64	2.90438e-144	0	Ctsd
Hsp90b1	1.07035e-147	1.27352	0.765	0.557	1.94633e-143	0	Hsp90b1
Cct8	2.1574e-144	0.993861	0.851	0.751	3.92301e-140	0	Cct8
Ldha	1.6443e-142	0.673919	0.992	0.993	2.98999e-138	0	Ldha
Nop56	1.37355e-139	0.982481	0.818	0.632	2.49767e-135	0	Nop56
Aldoa	1.22493e-137	0.62887	0.992	0.987	2.22742e-133	0	Aldoa
Uqcrc1	4.35883e-137	0.916546	0.846	0.758	7.9261e-133	0	Uqcrc1
Spp1	1.58618e-134	1.08742	0.818	0.678	2.8843e-130	0	Spp1
Pgk1	8.20841e-131	0.695422	0.976	0.968	1.49262e-126	0	Pgk1
Ttc14	5.11464e-130	1.20209	0.724	0.541	9.30046e-126	0	Ttc14
Slc3a2	8.96328e-130	1.17359	0.719	0.51	1.62988e-125	0	Slc3a2
Epcam	9.59005e-129	1.26308	0.739	0.569	1.74385e-124	0	Epcam
Tmed9	1.24743e-128	0.987799	0.793	0.679	2.26833e-124	0	Tmed9
mt-Atp6	1.50197e-128	0.819141	0.976	0.961	2.73118e-124	0	mt-Atp6
Hsp90ab1	7.56709e-128	0.616412	1	0.999	1.376e-123	0	Hsp90ab1
mt-Co2	5.33973e-127	0.762824	0.97	0.948	9.70977e-123	0	mt-Co2
Srsf11	2.55232e-123	0.867117	0.84	0.753	4.64114e-119	0	Srsf11
Son	3.00922e-121	0.901364	0.889	0.827	5.47196e-117	0	Son
Mtdh	4.47543e-121	0.951966	0.773	0.639	8.13812e-117	0	Mtdh
Bsg	3.79095e-120	0.725079	0.954	0.941	6.89347e-116	0	Bsg
Snrnp70	9.89202e-120	0.900348	0.831	0.76	1.79877e-115	0	Snrnp70
Hnrnpk	8.82542e-118	0.856282	0.866	0.829	1.60481e-113	0	Hnrnpk
Slc25a3	5.36919e-117	0.7062	0.921	0.894	9.76334e-113	0	Slc25a3
Ctbp2	1.84733e-116	1.16881	0.699	0.518	3.35918e-112	0	Ctbp2
Trap1a	7.39653e-116	1.01323	0.758	0.634	1.34498e-111	0	Trap1a
Actl6a	8.29819e-116	1.03365	0.699	0.514	1.50894e-111	0	Actl6a
Ndufb9	1.47078e-115	0.722047	0.938	0.923	2.67447e-111	0	Ndufb9
Gpi1	2.18227e-115	0.800261	0.888	0.864	3.96825e-111	0	Gpi1
Calr	3.5256e-112	0.957006	0.818	0.736	6.41095e-108	0	Calr
Trim28	1.34023e-111	0.900152	0.856	0.804	2.43707e-107	0	Trim28
Rbm26	1.43136e-110	0.960657	0.796	0.686	2.60279e-106	0	Rbm26
Ankrd11	2.95699e-107	0.910404	0.776	0.668	5.377e-103	0	Ankrd11
Vcp	8.06797e-107	0.899588	0.807	0.758	1.46708e-102	0	Vcp
Nid2	3.31837e-104	1.08133	0.544	0.297	6.03412e-100	0	Nid2
Slc25a5	1.38316e-103	0.704813	0.959	0.948	2.51513e-99	0	Slc25a5
Taldo1	4.70184e-102	0.870075	0.758	0.643	8.54982e-98	0	Taldo1
Dkc1	3.39128e-101	0.996193	0.72	0.575	6.1667e-97	0	Dkc1
Upp1	7.82448e-101	0.690676	0.952	0.93	1.4228e-96	0	Upp1
Cct4	3.73444e-100	0.814498	0.796	0.737	6.7907e-96	0	Cct4
Lamp1	1.47002e-99	0.763596	0.864	0.834	2.67309e-95	0	Lamp1
Psma1	3.65581e-99	0.894087	0.756	0.666	6.64773e-95	0	Psma1
Tubb4b	2.5332e-98	0.735318	0.899	0.859	4.60637e-94	0	Tubb4b
Ddx5	2.85655e-98	0.674204	0.883	0.87	5.19435e-94	0	Ddx5
Tecr	2.98818e-98	0.956699	0.704	0.549	5.4337e-94	0	Tecr
Fubp1	1.61802e-94	0.833038	0.77	0.703	2.9422e-90	0	Fubp1
Gnl3	1.10509e-93	0.799167	0.863	0.819	2.00949e-89	0	Gnl3
Klf9	1.25751e-92	0.884658	0.766	0.65	2.28666e-88	0	Klf9
Ssr2	4.61527e-92	0.821352	0.806	0.747	8.39241e-88	0	Ssr2
Slc16a3	2.06557e-90	0.961332	0.699	0.565	3.75603e-86	0	Slc16a3
Slc7a3	5.29924e-90	0.902536	0.313	0.092	9.63614e-86	0	Slc7a3
Trim35	5.51468e-90	1.07329	0.658	0.502	1.00279e-85	0	Trim35
Eprs	1.09654e-89	0.978108	0.649	0.489	1.99395e-85	0	Eprs
Cct5	5.12735e-89	0.75343	0.816	0.799	9.32357e-85	0	Cct5
Aplp2	6.84033e-89	0.927588	0.628	0.458	1.24385e-84	0	Aplp2
Ass1	2.57187e-88	0.858994	0.745	0.643	4.67669e-84	0	Ass1
Cct2	7.24246e-87	0.770942	0.816	0.801	1.31697e-82	0	Cct2
Pabpc1	5.68258e-85	0.548847	0.957	0.939	1.03332e-80	0	Pabpc1
G3bp1	2.31407e-84	0.725261	0.813	0.767	4.2079e-80	0	G3bp1
Hspa9	3.34425e-84	0.780111	0.8	0.812	6.08119e-80	0	Hspa9
Fus	6.04892e-84	0.821542	0.746	0.655	1.09994e-79	0	Fus
G3bp2	7.49679e-83	0.793503	0.828	0.783	1.36322e-78	0	G3bp2
Immt	8.19425e-81	0.857877	0.673	0.566	1.49004e-76	0	Immt
Gm26917	3.15239e-80	0.608594	0.992	0.989	5.7323e-76	0	Gm26917
Pnisr	1.92667e-79	0.935717	0.658	0.543	3.50345e-75	0	Pnisr
Ctsb	6.58379e-79	0.850698	0.728	0.613	1.1972e-74	0	Ctsb
Rbm4b	2.74519e-78	1.17882	0.611	0.449	4.99185e-74	0	Rbm4b
Eif3d	4.65708e-78	0.818504	0.709	0.629	8.46843e-74	0	Eif3d
Bod1l	8.29121e-77	0.985599	0.552	0.374	1.50767e-72	0	Bod1l
Cdc20	9.29139e-77	0.861708	0.781	0.703	1.68955e-72	0	Cdc20
Pfkp	1.82459e-76	0.96288	0.599	0.434	3.31784e-72	0	Pfkp
Pcolce	2.15148e-76	0.987005	0.586	0.42	3.91225e-72	0	Pcolce
Canx	1.71456e-75	0.838879	0.704	0.633	3.11776e-71	0	Canx
Vmp1	3.06858e-75	0.857705	0.553	0.366	5.57991e-71	0	Vmp1
Ddost	3.80042e-74	0.853945	0.581	0.421	6.91068e-70	0	Ddost
Psmd7	7.3141e-74	0.644114	0.82	0.799	1.33e-69	0	Psmd7
Klf5	2.66954e-72	0.635593	0.945	0.896	4.85429e-68	0	Klf5
Rbm25	6.67693e-72	0.60654	0.841	0.824	1.21413e-67	0	Rbm25
Asns	6.96919e-72	0.926734	0.672	0.546	1.26728e-67	0	Asns
Tubb5	7.93869e-72	0.529424	0.96	0.966	1.44357e-67	0	Tubb5
Tmem59	3.17813e-71	0.756825	0.734	0.675	5.7791e-67	0	Tmem59
Gspt1	6.54563e-71	0.807805	0.651	0.543	1.19026e-66	0	Gspt1
Tmbim6	1.27257e-70	0.847636	0.661	0.563	2.31404e-66	0	Tmbim6
Psmd2	3.34065e-70	0.848399	0.661	0.566	6.07463e-66	0	Psmd2
Spint2	2.31953e-69	0.628108	0.851	0.801	4.21783e-65	0	Spint2
Ddx50	3.87187e-69	0.898048	0.585	0.443	7.04062e-65	0	Ddx50
Atp1a1	6.23611e-69	0.829001	0.683	0.598	1.13397e-64	0	Atp1a1
Cyc1	7.38821e-69	0.603831	0.831	0.81	1.34347e-64	0	Cyc1
Uba2	1.21649e-68	0.800897	0.702	0.649	2.21206e-64	0	Uba2
Klf2	2.69906e-68	0.770077	0.785	0.72	4.90798e-64	0	Klf2
Tuba1b	3.38116e-68	0.527729	0.937	0.931	6.14831e-64	0	Tuba1b
Malat1	6.58699e-68	0.68902	0.997	0.994	1.19778e-63	0	Malat1
Ccnt2	6.41972e-67	0.954592	0.53	0.359	1.16736e-62	0	Ccnt2
Alkbh1	1.36699e-66	0.943123	0.636	0.532	2.48573e-62	0	Alkbh1
Phb2	1.47075e-65	0.580152	0.84	0.825	2.67441e-61	0	Phb2
Smu1	4.26652e-64	0.830819	0.617	0.503	7.75825e-60	0	Smu1
Ndufa9	5.24599e-64	0.76676	0.571	0.413	9.5393e-60	0	Ndufa9
Kif5b	7.99086e-64	0.825439	0.677	0.614	1.45306e-59	0	Kif5b
Rtn4	1.36828e-63	0.597361	0.767	0.731	2.48807e-59	0	Rtn4
Ube3a	1.43557e-63	0.803492	0.643	0.55	2.61043e-59	0	Ube3a
Spcs2	2.88705e-63	0.781278	0.641	0.544	5.24981e-59	0	Spcs2
Msh6	3.23369e-63	0.891929	0.521	0.359	5.88013e-59	0	Msh6
Slc38a4	4.33475e-63	0.882212	0.402	0.21	7.88231e-59	0	Slc38a4
Tkt	7.49603e-63	0.80839	0.62	0.521	1.36308e-58	0	Tkt
Grn	1.47093e-62	0.903981	0.514	0.341	2.67474e-58	0	Grn
Mcm7	1.8131e-62	0.869117	0.593	0.481	3.29695e-58	0	Mcm7
Ttc19	7.94809e-62	0.903834	0.519	0.361	1.44528e-57	0	Ttc19
Adh5	4.42316e-61	0.742102	0.646	0.535	8.04308e-57	0	Adh5
Psmd12	5.18948e-61	0.762678	0.662	0.591	9.43656e-57	0	Psmd12
Gle1	8.24699e-61	0.864353	0.532	0.378	1.49963e-56	0	Gle1
Lrpap1	1.30118e-60	0.622363	0.698	0.577	2.36606e-56	0	Lrpap1
Impdh2	3.34403e-60	0.563833	0.825	0.81	6.08079e-56	0	Impdh2
Ncor1	7.77503e-60	0.792227	0.67	0.604	1.41381e-55	0	Ncor1
Hat1	1.03618e-59	0.717888	0.671	0.58	1.88419e-55	0	Hat1
Uqcrc2	1.27957e-59	0.757018	0.591	0.459	2.32677e-55	0	Uqcrc2
Psap	7.47483e-59	0.762167	0.597	0.461	1.35922e-54	0	Psap
Gart	7.88626e-59	0.824645	0.599	0.486	1.43404e-54	0	Gart
Psmd6	1.49989e-58	0.752516	0.638	0.526	2.7274e-54	0	Psmd6
Frrs1	1.59328e-58	0.752825	0.492	0.31	2.89723e-54	0	Frrs1
Ilf2	3.41557e-58	0.815192	0.609	0.516	6.21087e-54	0	Ilf2
Psmd1	3.89369e-58	0.834428	0.606	0.505	7.08028e-54	0	Psmd1
Jarid2	8.85249e-58	0.798999	0.708	0.642	1.60974e-53	0	Jarid2
Ddx39b	1.65845e-57	0.771453	0.598	0.491	3.01573e-53	0	Ddx39b
Pdia3	2.65553e-57	0.810741	0.486	0.316	4.82882e-53	0	Pdia3
Eif3a	4.61138e-57	0.718333	0.734	0.738	8.38533e-53	0	Eif3a
Dnmt3l	5.06014e-57	0.780306	0.698	0.639	9.20136e-53	0	Dnmt3l
Trp53	5.04007e-56	0.669989	0.725	0.682	9.16486e-52	0	Trp53
Krit1	5.04274e-56	0.86063	0.51	0.368	9.16971e-52	0	Krit1
Bclaf1	1.15201e-55	0.75529	0.666	0.61	2.09481e-51	0	Bclaf1
Eif3l	1.34222e-55	0.677261	0.694	0.661	2.44069e-51	0	Eif3l
Psmc2	1.7645e-55	0.736557	0.64	0.561	3.20856e-51	0	Psmc2
Lman1	2.23743e-54	0.824133	0.528	0.394	4.06854e-50	0	Lman1
Ruvbl2	2.50079e-54	0.756966	0.612	0.524	4.54744e-50	0	Ruvbl2
Rpn1	3.90017e-54	0.765265	0.559	0.439	7.09207e-50	0	Rpn1
Tfpi	4.94655e-54	0.961552	0.525	0.37	8.9948e-50	0	Tfpi
Acp6	1.0619e-53	0.802011	0.571	0.453	1.93097e-49	0	Acp6
Psmc4	7.05973e-53	0.704014	0.646	0.568	1.28374e-48	0	Psmc4
Rif1	5.10125e-52	0.776089	0.547	0.424	9.27611e-48	0	Rif1
Zfp57	1.35967e-51	0.850396	0.583	0.482	2.47243e-47	0	Zfp57
Sdha	2.21319e-51	0.769495	0.533	0.402	4.02447e-47	0	Sdha
Sbspon	2.46536e-51	0.781522	0.303	0.135	4.48301e-47	0	Sbspon
Ebna1bp2	2.93068e-51	0.590904	0.749	0.73	5.32914e-47	0	Ebna1bp2
Prdx4	9.63788e-51	0.772498	0.546	0.424	1.75255e-46	0	Prdx4
Cdc5l	2.67229e-50	0.696454	0.68	0.638	4.8593e-46	0	Cdc5l
Snhg11	4.33387e-50	0.940115	0.423	0.265	7.88071e-46	0	Snhg11
Ndufs2	4.76647e-50	0.641764	0.659	0.615	8.66735e-46	0	Ndufs2
Gm26699	5.0913e-50	0.858699	0.39	0.227	9.25802e-46	0	Gm26699
Mcm3	5.09952e-50	0.776079	0.597	0.519	9.27297e-46	0	Mcm3
Nectin2	5.61426e-50	0.807422	0.541	0.424	1.0209e-45	0	Nectin2
Rbpms	7.20458e-50	0.915026	0.631	0.571	1.31008e-45	0	Rbpms
Ppm1g	7.66096e-50	0.732655	0.644	0.601	1.39307e-45	0	Ppm1g
Rsrp1	8.47714e-50	0.591238	0.72	0.665	1.54148e-45	0	Rsrp1
Hexb	1.23883e-49	0.707159	0.391	0.214	2.25269e-45	0	Hexb
Pura	2.11468e-49	0.745308	0.639	0.599	3.84534e-45	0	Pura
Hnrnpf	3.9099e-49	0.513102	0.833	0.857	7.10976e-45	0	Hnrnpf
Fh1	4.18583e-49	0.772262	0.445	0.288	7.61151e-45	0	Fh1
Aldh2	1.06523e-48	0.763233	0.58	0.487	1.93702e-44	0	Aldh2
Slc38a2	2.28924e-48	0.93552	0.604	0.528	4.16275e-44	0	Slc38a2
Brix1	2.44035e-48	0.698992	0.663	0.61	4.43753e-44	0	Brix1
C1qbp	6.68593e-48	0.517401	0.84	0.855	1.21577e-43	0	C1qbp
Plaur	1.17681e-47	0.972911	0.631	0.562	2.1399e-43	0	Plaur
Pdia4	1.269e-47	0.748153	0.43	0.27	2.30755e-43	0	Pdia4
Ckb	1.78069e-47	0.591347	0.764	0.753	3.23801e-43	0	Ckb
Sf3b2	5.83797e-47	0.720542	0.647	0.612	1.06158e-42	0	Sf3b2
Tet1	6.94724e-47	0.844196	0.544	0.44	1.26329e-42	0	Tet1
Ndufa10	1.133e-46	0.641744	0.639	0.593	2.06025e-42	0	Ndufa10
Hnrnpu	2.83662e-46	0.55217	0.751	0.769	5.15811e-42	0	Hnrnpu
Prmt1	8.45506e-46	0.513241	0.767	0.759	1.53747e-41	0	Prmt1
Eif3c	2.22454e-45	0.518928	0.878	0.901	4.0451e-41	0	Eif3c
Psmd13	6.13756e-45	0.669374	0.597	0.53	1.11605e-40	0	Psmd13
Mdh1	1.44837e-44	0.654166	0.643	0.585	2.63372e-40	0	Mdh1
Clu	1.79305e-44	0.672405	0.516	0.377	3.26048e-40	0	Clu
AU018091	4.25507e-44	0.823089	0.547	0.456	7.73741e-40	0	AU018091
Eif4g1	5.68204e-44	0.653286	0.659	0.638	1.03322e-39	0	Eif4g1
Tmem165	5.7557e-44	0.74053	0.503	0.386	1.04662e-39	0	Tmem165
Gars	6.43639e-44	0.750219	0.573	0.489	1.17039e-39	0	Gars
Dnaja1	8.45314e-44	0.564047	0.748	0.755	1.53712e-39	0	Dnaja1
Atp6ap2	1.74154e-43	0.616137	0.345	0.184	3.16682e-39	0	Atp6ap2
Tex19.1	2.12002e-43	0.561633	0.673	0.617	3.85504e-39	0	Tex19.1
Dnttip2	4.36466e-42	0.72974	0.542	0.452	7.93671e-38	0	Dnttip2
Mfsd10	4.86485e-42	0.711808	0.414	0.278	8.84624e-38	0	Mfsd10
Mfge8	6.1504e-42	0.864692	0.529	0.444	1.11839e-37	0	Mfge8
Snrnp48	6.32429e-42	0.808815	0.503	0.396	1.15001e-37	0	Snrnp48
Zfp644	1.66494e-41	0.834649	0.505	0.414	3.02753e-37	0	Zfp644
Sbno1	3.34039e-41	0.701468	0.533	0.445	6.07417e-37	0	Sbno1
Nedd4	4.63458e-41	0.729278	0.597	0.56	8.42752e-37	0	Nedd4
Hspa4	5.01524e-41	0.586733	0.701	0.709	9.11971e-37	0	Hspa4
Rars	7.27035e-41	0.718049	0.464	0.335	1.32204e-36	0	Rars
Gdf3	1.65807e-40	0.745619	0.394	0.26	3.01504e-36	0	Gdf3
Stip1	2.01052e-40	0.629934	0.651	0.636	3.65592e-36	0	Stip1
Nono	2.82711e-40	0.625271	0.628	0.594	5.14082e-36	0	Nono
Tra2b	7.32432e-40	0.571043	0.745	0.753	1.33185e-35	0	Tra2b
Terf1	1.85537e-39	0.680537	0.587	0.534	3.37381e-35	0	Terf1
Zfp266	2.38151e-39	0.747917	0.394	0.259	4.33055e-35	0	Zfp266
Tomm40	2.56461e-39	0.623937	0.611	0.571	4.66349e-35	0	Tomm40
Ppib	2.64609e-39	0.544548	0.758	0.769	4.81165e-35	0	Ppib
Ddx24	2.69976e-39	0.544398	0.756	0.779	4.90925e-35	0	Ddx24
Ddx18	5.5109e-39	0.548871	0.771	0.775	1.0021e-34	0	Ddx18
Ppid	1.00714e-38	0.63492	0.541	0.447	1.83138e-34	0	Ppid
Itm2b	1.00876e-38	0.543809	0.643	0.587	1.83433e-34	0	Itm2b
Naa25	1.38918e-38	0.584039	0.315	0.168	2.52609e-34	0	Naa25
Stt3a	1.54072e-38	0.684171	0.417	0.286	2.80164e-34	0	Stt3a
Tyms	1.95881e-38	0.667983	0.533	0.451	3.56189e-34	0	Tyms
Nodal	2.41812e-38	0.730786	0.432	0.298	4.39711e-34	0	Nodal
Arl6ip1	3.13724e-38	0.685335	0.69	0.664	5.70476e-34	0	Arl6ip1
Mars	3.55326e-38	0.672719	0.399	0.26	6.46125e-34	0	Mars
Bora	3.78488e-38	0.807216	0.464	0.361	6.88242e-34	0	Bora
4833420G17Rik	5.51795e-38	0.801309	0.47	0.366	1.00338e-33	0	4833420G17Rik
Slc7a7	6.43194e-38	0.7485	0.403	0.272	1.16958e-33	0	Slc7a7
Bub3	6.5559e-38	0.597688	0.652	0.638	1.19213e-33	0	Bub3
Aco2	1.31105e-37	0.668836	0.588	0.551	2.38402e-33	0	Aco2
Tsix	2.21053e-37	0.735274	0.334	0.198	4.01962e-33	0	Tsix
Ndufv1	2.33848e-37	0.648131	0.539	0.463	4.2523e-33	0	Ndufv1
Stk24	2.82735e-37	0.761797	0.555	0.493	5.14124e-33	0	Stk24
Dnajc7	2.91396e-37	0.691331	0.543	0.466	5.29874e-33	0	Dnajc7
Pecam1	5.81491e-37	0.70529	0.338	0.202	1.05738e-32	0	Pecam1
Rnf128	7.4477e-37	0.900697	0.502	0.411	1.35429e-32	0	Rnf128
Dnajb11	9.90603e-37	0.705905	0.467	0.357	1.80131e-32	0	Dnajb11
Tpr	1.12625e-36	0.578448	0.725	0.751	2.04797e-32	0	Tpr
Suclg1	1.45822e-36	0.615497	0.611	0.582	2.65163e-32	0	Suclg1
Kifc1	1.53833e-36	0.680348	0.421	0.296	2.79729e-32	0	Kifc1
Ogt	1.71975e-36	0.817671	0.434	0.321	3.1272e-32	0	Ogt
Aqp3	3.23066e-36	0.703716	0.334	0.196	5.87463e-32	0	Aqp3
Samm50	7.34095e-36	0.633322	0.528	0.453	1.33488e-31	0	Samm50
Rcc2	7.78956e-36	0.578093	0.669	0.678	1.41645e-31	0	Rcc2
Pdhb	1.0104e-35	0.685025	0.443	0.332	1.83731e-31	0	Pdhb
Nemf	1.03004e-35	0.67738	0.385	0.26	1.87303e-31	0	Nemf
Msh2	1.23167e-35	0.650295	0.501	0.41	2.23968e-31	0	Msh2
Mycbp2	1.5399e-35	0.695364	0.541	0.486	2.80016e-31	0	Mycbp2
mt-Nd3	2.89209e-35	0.569162	0.774	0.782	5.25898e-31	0	mt-Nd3
mt-Nd5	6.29507e-35	0.570234	0.714	0.721	1.1447e-30	0	mt-Nd5
Phip	9.32512e-35	0.692584	0.419	0.305	1.69568e-30	0	Phip
Slc29a1	2.27246e-34	0.75996	0.491	0.406	4.13224e-30	0	Slc29a1
Nsun2	3.28031e-34	0.654988	0.572	0.539	5.96492e-30	0	Nsun2
Psmd3	7.27546e-34	0.64537	0.56	0.522	1.32297e-29	0	Psmd3
Ssb	9.51829e-34	0.540184	0.703	0.731	1.73081e-29	0	Ssb
Mesd	2.11168e-33	0.697295	0.495	0.411	3.83988e-29	0	Mesd
Mrps18b	2.6147e-33	0.633582	0.556	0.507	4.75458e-29	0	Mrps18b
Utp4	3.57547e-33	0.640137	0.432	0.319	6.50164e-29	0	Utp4
Sptlc2	6.90582e-33	0.655448	0.398	0.281	1.25575e-28	0	Sptlc2
Laptm4a	7.42891e-33	0.599199	0.656	0.662	1.35087e-28	0	Laptm4a
Atp2b1	9.65448e-33	0.65286	0.481	0.389	1.75557e-28	0	Atp2b1
Bmp4	1.55735e-32	0.857338	0.47	0.38	2.83189e-28	0	Bmp4
Ddx39	1.60664e-32	0.529319	0.612	0.568	2.92152e-28	0	Ddx39
Clpb	1.83418e-32	0.561314	0.303	0.173	3.33527e-28	0	Clpb
Bfar	2.22303e-32	0.613861	0.345	0.22	4.04236e-28	0	Bfar
Lman2	4.11422e-32	0.61283	0.568	0.527	7.48129e-28	0	Lman2
Ahsa1	1.55243e-31	0.597062	0.589	0.567	2.82294e-27	0	Ahsa1
Nmd3	1.84384e-31	0.611939	0.484	0.399	3.35284e-27	0	Nmd3
Msmo1	2.1892e-31	0.739593	0.319	0.197	3.98085e-27	0	Msmo1
Afg3l1	2.65958e-31	0.653552	0.401	0.294	4.83617e-27	0	Afg3l1
Rsl1d1	2.95294e-31	0.555788	0.638	0.635	5.36962e-27	0	Rsl1d1
Eif3e	3.53239e-31	0.528892	0.666	0.683	6.4233e-27	0	Eif3e
Nktr	4.41291e-31	0.662458	0.494	0.421	8.02443e-27	0	Nktr
Mau2	5.6337e-31	0.678192	0.367	0.252	1.02443e-26	0	Mau2
Rbmxl2	1.29973e-30	0.564972	0.617	0.596	2.36343e-26	0	Rbmxl2
Eif4a3	1.33755e-30	0.588078	0.573	0.531	2.43221e-26	0	Eif4a3
Hsd17b12	1.52284e-30	0.618363	0.47	0.381	2.76913e-26	0	Hsd17b12
Ash2l	1.5484e-30	0.606911	0.537	0.489	2.81561e-26	0	Ash2l
Mcm6	3.56496e-30	0.646266	0.486	0.413	6.48252e-26	0	Mcm6
Psmc5	6.05281e-30	0.566435	0.574	0.538	1.10064e-25	0	Psmc5
Top1	7.37329e-30	0.585134	0.617	0.632	1.34076e-25	0	Top1
Smad7	1.58951e-29	0.715163	0.57	0.53	2.89036e-25	0	Smad7
Pid1	1.97275e-29	0.774279	0.343	0.232	3.58724e-25	0	Pid1
Usp48	3.49565e-29	0.6383	0.494	0.439	6.35649e-25	0	Usp48
Ndufs1	3.61277e-29	0.54175	0.291	0.169	6.56946e-25	0	Ndufs1
Ccnb1	3.70852e-29	0.551145	0.638	0.629	6.74357e-25	0	Ccnb1
Pmpcb	3.78983e-29	0.571782	0.421	0.315	6.89142e-25	0	Pmpcb
Ewsr1	6.94639e-29	0.542541	0.617	0.62	1.26313e-24	0	Ewsr1
Cabin1	8.668e-29	0.627964	0.402	0.309	1.57619e-24	0	Cabin1
Kank3	1.2956e-28	0.704151	0.466	0.392	2.35592e-24	0	Kank3
Ppp1r12a	1.74379e-28	0.56684	0.49	0.416	3.1709e-24	0	Ppp1r12a
Steap1	2.09712e-28	0.572364	0.312	0.194	3.81339e-24	0	Steap1
Hmces	2.23013e-28	0.652295	0.514	0.454	4.05527e-24	0	Hmces
Dap3	2.2962e-28	0.531829	0.579	0.553	4.17541e-24	0	Dap3
Pfkl	2.63728e-28	0.578371	0.553	0.514	4.79563e-24	0	Pfkl
Mcm5	2.67343e-28	0.659457	0.524	0.481	4.86137e-24	0	Mcm5
Rhox5	2.86699e-28	0.987752	0.605	0.566	5.21334e-24	0	Rhox5
Gm47283	3.39984e-28	0.674705	0.618	0.621	6.18228e-24	0	Gm47283
Puf60	6.06816e-28	0.635631	0.492	0.433	1.10343e-23	0	Puf60
Zfp553	6.52267e-28	0.765877	0.416	0.325	1.18608e-23	0	Zfp553
Plod2	6.71462e-28	0.579381	0.442	0.345	1.22099e-23	0	Plod2
Mphosph8	1.01062e-27	0.603131	0.545	0.513	1.83771e-23	0	Mphosph8
Acvr2b	1.94097e-27	0.528662	0.269	0.156	3.52947e-23	0	Acvr2b
Mat2a	1.99018e-27	0.618893	0.561	0.532	3.61895e-23	0	Mat2a
Ticrr	2.16084e-27	0.824211	0.428	0.339	3.92926e-23	0	Ticrr
Mybbp1a	2.4484e-27	0.604515	0.554	0.536	4.45218e-23	0	Mybbp1a
Polr2b	2.61308e-27	0.604463	0.436	0.347	4.75163e-23	0	Polr2b
Ftsj3	3.7379e-27	0.588335	0.389	0.285	6.797e-23	0	Ftsj3
Ddx46	5.95595e-27	0.585806	0.523	0.482	1.08303e-22	0	Ddx46
Akr1b3	6.55588e-27	0.521015	0.632	0.635	1.19212e-22	0	Akr1b3
Mbnl2	7.36944e-27	0.638224	0.53	0.482	1.34006e-22	0	Mbnl2
Gm26825	7.9798e-27	0.720601	0.517	0.475	1.45105e-22	0	Gm26825
Gmps	8.82175e-27	0.576154	0.392	0.288	1.60415e-22	0	Gmps
Mphosph10	8.97085e-27	0.60988	0.525	0.484	1.63126e-22	0	Mphosph10
Man2b1	1.15411e-26	0.589906	0.274	0.158	2.09864e-22	0	Man2b1
Gon4l	1.20637e-26	0.643719	0.468	0.412	2.19366e-22	0	Gon4l
Wdr18	1.30321e-26	0.567587	0.492	0.429	2.36976e-22	0	Wdr18
Nup93	1.40099e-26	0.530745	0.321	0.208	2.54757e-22	0	Nup93
M6pr	1.49603e-26	0.619034	0.559	0.542	2.72039e-22	0	M6pr
Ckap2	1.66236e-26	0.641933	0.435	0.352	3.02283e-22	0	Ckap2
Hspa14	1.77391e-26	0.620638	0.486	0.433	3.22569e-22	0	Hspa14
Luc7l2	1.98129e-26	0.596312	0.569	0.559	3.60278e-22	0	Luc7l2
Srsf10	2.64802e-26	0.60417	0.557	0.541	4.81515e-22	0	Srsf10
Ktn1	2.70867e-26	0.610709	0.51	0.455	4.92544e-22	0	Ktn1
Gfm1	4.44402e-26	0.518818	0.29	0.176	8.08101e-22	0	Gfm1
Prkcsh	4.71072e-26	0.617642	0.438	0.355	8.56598e-22	0	Prkcsh
Kif22	6.77366e-26	0.628554	0.445	0.368	1.23172e-21	0	Kif22
Apex1	7.34616e-26	0.502233	0.59	0.571	1.33583e-21	0	Apex1
Fdps	9.1133e-26	0.61873	0.46	0.389	1.65716e-21	0	Fdps
Pnn	1.1364e-25	0.634463	0.552	0.53	2.06642e-21	0	Pnn
Sun1	1.44883e-25	0.577804	0.359	0.256	2.63456e-21	0	Sun1
Cep192	1.57113e-25	0.592521	0.306	0.199	2.85694e-21	0	Cep192
Farsa	1.79669e-25	0.558381	0.399	0.305	3.2671e-21	0	Farsa
Matr3	1.80747e-25	0.633667	0.426	0.345	3.28671e-21	0	Matr3
Col18a1	2.31066e-25	0.65667	0.373	0.278	4.2017e-21	0	Col18a1
Glg1	3.34695e-25	0.566629	0.34	0.235	6.08609e-21	0	Glg1
Naa35	3.88295e-25	0.617567	0.423	0.35	7.06075e-21	0	Naa35
Prpf40a	5.54793e-25	0.518087	0.567	0.546	1.00884e-20	0	Prpf40a
Pak1ip1	5.61636e-25	0.505971	0.563	0.54	1.02128e-20	0	Pak1ip1
Copb2	7.50689e-25	0.542654	0.403	0.307	1.36505e-20	0	Copb2
Rest	8.70376e-25	0.639753	0.556	0.541	1.58269e-20	0	Rest
Zdhhc20	9.20835e-25	0.595634	0.341	0.243	1.67445e-20	0	Zdhhc20
Usp14	1.17303e-24	0.546466	0.449	0.372	2.13304e-20	0	Usp14
Macf1	1.26867e-24	0.623391	0.356	0.262	2.30696e-20	0	Macf1
Yif1b	1.36602e-24	0.605464	0.494	0.453	2.48397e-20	0	Yif1b
Lbr	1.40718e-24	0.568534	0.407	0.322	2.55881e-20	0	Lbr
Srsf2	1.89361e-24	0.532094	0.69	0.721	3.44334e-20	0	Srsf2
Srrt	2.30579e-24	0.628703	0.492	0.45	4.19284e-20	0	Srrt
Serinc1	2.55896e-24	0.555572	0.382	0.279	4.65322e-20	0	Serinc1
Tuba1a	4.75825e-24	0.508604	0.59	0.549	8.65241e-20	0	Tuba1a
Phlda2	5.44322e-24	0.721584	0.551	0.53	9.89795e-20	0	Phlda2
Phf20	7.18789e-24	0.579642	0.402	0.323	1.30705e-19	0	Phf20
Hnrnpm	7.57837e-24	0.509171	0.635	0.665	1.37805e-19	0	Hnrnpm
Degs1	9.26708e-24	0.594395	0.448	0.377	1.68513e-19	0	Degs1
Spns1	1.20075e-23	0.541505	0.316	0.215	2.18344e-19	0	Spns1
Kdm5b	1.74338e-23	0.54012	0.624	0.634	3.17017e-19	0	Kdm5b
Pa2g4	2.18444e-23	0.522662	0.596	0.608	3.97219e-19	0	Pa2g4
Dtl	2.407e-23	0.697957	0.357	0.27	4.37688e-19	0	Dtl
Trap1	2.46821e-23	0.557326	0.379	0.287	4.48819e-19	0	Trap1
Sptbn1	2.96547e-23	0.602424	0.399	0.32	5.39241e-19	0	Sptbn1
Clcn3	3.31421e-23	0.554343	0.369	0.279	6.02656e-19	0	Clcn3
Ssrp1	3.52878e-23	0.537116	0.59	0.618	6.41673e-19	0	Ssrp1
Eed	3.93394e-23	0.514058	0.622	0.652	7.15348e-19	0	Eed
Lap3	5.39081e-23	0.583687	0.489	0.451	9.80265e-19	0	Lap3
Tra2a	1.39306e-22	0.657118	0.482	0.447	2.53314e-18	0	Tra2a
Stx16	2.29233e-22	0.617797	0.375	0.297	4.16837e-18	0	Stx16
Slc20a1	3.69181e-22	0.625464	0.356	0.27	6.71319e-18	0	Slc20a1
Sf3a3	7.12221e-22	0.561978	0.433	0.372	1.2951e-17	0	Sf3a3
Acadvl	8.83246e-22	0.50129	0.285	0.185	1.6061e-17	0	Acadvl
Brd8	1.16057e-21	0.621798	0.43	0.376	2.11038e-17	0	Brd8
Rrm2	1.41763e-21	0.579841	0.547	0.522	2.57782e-17	0	Rrm2
Top2a	1.42769e-21	0.59754	0.584	0.583	2.59611e-17	0	Top2a
Ctnna1	1.63498e-21	0.578403	0.562	0.575	2.97306e-17	0	Ctnna1
Glmp	3.58769e-21	0.52618	0.42	0.347	6.52385e-17	0	Glmp
Triml2	7.04371e-21	0.520267	0.372	0.288	1.28083e-16	0	Triml2
Psmd11	7.70113e-21	0.527324	0.59	0.613	1.40037e-16	0	Psmd11
Icam1	9.88696e-21	0.515332	0.25	0.155	1.79784e-16	0	Icam1
Pcmt1	1.47416e-20	0.512248	0.542	0.533	2.68061e-16	0	Pcmt1
Lonp1	1.90883e-20	0.528063	0.394	0.319	3.47102e-16	0	Lonp1
Smc3	2.79829e-20	0.513934	0.635	0.679	5.08842e-16	0	Smc3
Tmem41b	3.53187e-20	0.615589	0.39	0.317	6.42235e-16	0	Tmem41b
Creld2	4.4846e-20	0.620696	0.452	0.415	8.15479e-16	0	Creld2
Jmjd1c	4.83732e-20	0.620191	0.358	0.286	8.79618e-16	0	Jmjd1c
Atp2a2	5.07791e-20	0.590756	0.423	0.361	9.23366e-16	0	Atp2a2
Slc25a36	5.37806e-20	0.657648	0.365	0.29	9.77947e-16	0	Slc25a36
Ddb1	5.96592e-20	0.558324	0.577	0.611	1.08484e-15	0	Ddb1
Slc35b1	6.23089e-20	0.549614	0.453	0.406	1.13302e-15	0	Slc35b1
Nvl	8.55145e-20	0.577293	0.377	0.307	1.555e-15	0	Nvl
Rsbn1l	1.11972e-19	0.578021	0.364	0.293	2.0361e-15	0	Rsbn1l
Mrpl19	1.13016e-19	0.526571	0.375	0.302	2.05509e-15	0	Mrpl19
Serpine2	1.22925e-19	0.572306	0.431	0.366	2.23527e-15	0	Serpine2
Ctsz	1.82492e-19	0.52501	0.546	0.522	3.31844e-15	0	Ctsz
Supt16	2.12833e-19	0.567468	0.511	0.512	3.87015e-15	0	Supt16
Skiv2l2	2.63661e-19	0.534719	0.319	0.237	4.79441e-15	0	Skiv2l2
Kif20a	5.13668e-19	0.508648	0.349	0.263	9.34053e-15	0	Kif20a
Igbp1	6.49812e-19	0.545869	0.448	0.412	1.18162e-14	0	Igbp1
Slc38a9	7.71899e-19	0.506814	0.251	0.163	1.40362e-14	0	Slc38a9
Manf	7.72438e-19	0.576627	0.604	0.631	1.4046e-14	0	Manf
Eftud2	8.20923e-19	0.589876	0.423	0.375	1.49277e-14	0	Eftud2
Mdm2	8.38805e-19	0.582633	0.635	0.673	1.52528e-14	0	Mdm2
Topbp1	1.22949e-18	0.55719	0.439	0.397	2.2357e-14	0	Topbp1
Xpo1	1.27142e-18	0.506298	0.417	0.358	2.31194e-14	0	Xpo1
Hnrnpr	1.63232e-18	0.501803	0.54	0.536	2.96821e-14	0	Hnrnpr
R3hdm1	1.6729e-18	0.617527	0.372	0.306	3.04201e-14	0	R3hdm1
Lig1	1.71351e-18	0.537945	0.572	0.588	3.11584e-14	0	Lig1
Mcm2	2.49878e-18	0.546485	0.412	0.357	4.54378e-14	0	Mcm2
Slc6a6	2.67855e-18	0.566474	0.356	0.284	4.87067e-14	0	Slc6a6
Itga6	3.68721e-18	0.587821	0.356	0.289	6.70483e-14	0	Itga6
Pum3	5.05537e-18	0.517525	0.416	0.363	9.19269e-14	0	Pum3
Lsg1	5.99888e-18	0.52548	0.404	0.344	1.09084e-13	0	Lsg1
Ssr1	7.42353e-18	0.52112	0.472	0.45	1.34989e-13	0	Ssr1
Pbrm1	8.02725e-18	0.558905	0.402	0.349	1.45967e-13	0	Pbrm1
Umps	8.27675e-18	0.519452	0.421	0.367	1.50504e-13	0	Umps
Hspbap1	1.03196e-17	0.505935	0.365	0.296	1.87652e-13	0	Hspbap1
Golgb1	1.08705e-17	0.511117	0.494	0.478	1.9767e-13	0	Golgb1
Enah	1.35505e-17	0.647282	0.513	0.491	2.46403e-13	0	Enah
Safb2	2.7384e-17	0.548759	0.448	0.421	4.97951e-13	0	Safb2
Ldhb	2.80689e-17	0.523212	0.438	0.389	5.10405e-13	0	Ldhb
2700097O09Rik	2.94854e-17	0.564476	0.326	0.252	5.36162e-13	0	2700097O09Rik
Cep44	3.32405e-17	0.551619	0.333	0.26	6.04445e-13	0	Cep44
Leo1	3.9974e-17	0.522293	0.449	0.408	7.26888e-13	0	Leo1
Krt19	6.50166e-17	0.610285	0.53	0.504	1.18226e-12	0	Krt19
Mafg	8.20607e-17	0.520734	0.462	0.437	1.49219e-12	0	Mafg
Phgdh	1.25262e-16	0.523928	0.434	0.381	2.27776e-12	0	Phgdh
Atrx	1.90997e-16	0.570313	0.371	0.314	3.47309e-12	0	Atrx
Mdm4	2.09576e-16	0.615131	0.381	0.332	3.81093e-12	0	Mdm4
Gm48170	2.23951e-16	0.583785	0.256	0.179	4.07233e-12	0	Gm48170
Ruvbl1	3.86216e-16	0.50937	0.511	0.508	7.02296e-12	0	Ruvbl1
Kansl1	4.02871e-16	0.543867	0.396	0.347	7.32581e-12	0	Kansl1
Igf2bp3	4.19095e-16	0.609153	0.323	0.255	7.62083e-12	0	Igf2bp3
Pabpn1	4.30912e-16	0.550699	0.389	0.349	7.83569e-12	0	Pabpn1
Epha2	4.34059e-16	0.56632	0.327	0.261	7.89292e-12	0	Epha2
Fdft1	7.94262e-16	0.535754	0.414	0.366	1.44429e-11	0	Fdft1
Dis3	8.76001e-16	0.520304	0.384	0.338	1.59292e-11	0	Dis3
Smg5	8.85612e-16	0.524369	0.307	0.236	1.6104e-11	0	Smg5
Hmgcr	1.04291e-15	0.534329	0.31	0.237	1.89642e-11	0	Hmgcr
Nfib	1.18358e-15	0.559218	0.257	0.181	2.15222e-11	0	Nfib
BC005624	1.50969e-15	0.509634	0.383	0.338	2.74521e-11	0	BC005624
Nr0b1	2.97328e-15	0.577531	0.33	0.259	5.40661e-11	0	Nr0b1
Polg	3.50721e-15	0.514628	0.288	0.216	6.37751e-11	0	Polg
Golga4	5.33237e-15	0.53361	0.431	0.407	9.69639e-11	0	Golga4
Rfc4	8.18336e-15	0.510485	0.393	0.345	1.48806e-10	0	Rfc4
Sntb2	1.23841e-14	0.558136	0.334	0.273	2.25192e-10	0	Sntb2
Slc39a4	1.40175e-14	0.55245	0.291	0.22	2.54893e-10	0	Slc39a4
Wnk1	1.86399e-14	0.510359	0.495	0.508	3.38948e-10	0	Wnk1
Tmem97	2.29432e-14	0.534859	0.338	0.279	4.172e-10	0	Tmem97
Strn3	4.92926e-14	0.502612	0.426	0.399	8.96337e-10	0	Strn3
Chka	9.08697e-14	0.586317	0.323	0.266	1.65238e-09	0	Chka
Mcm4	9.44971e-14	0.534232	0.378	0.337	1.71833e-09	0	Mcm4
Tanc1	1.12927e-13	0.529591	0.28	0.214	2.05347e-09	0	Tanc1
March7	1.54305e-13	0.502919	0.374	0.331	2.80589e-09	0	March7
Trh	1.91338e-13	0.856597	0.267	0.197	3.47929e-09	0	Trh
mt-Nd4l	1.91767e-13	0.500985	0.365	0.319	3.48708e-09	0	mt-Nd4l
Slc26a2	2.40337e-13	0.574331	0.365	0.312	4.37029e-09	0	Slc26a2
Fkbp9	4.32818e-13	0.508543	0.319	0.263	7.87036e-09	0	Fkbp9
2810474O19Rik	5.92444e-13	0.516314	0.459	0.441	1.0773e-08	0	2810474O19Rik
Bptf	6.70057e-12	0.52437	0.443	0.444	1.21843e-07	0	Bptf
Cbx5	7.04801e-12	0.502464	0.458	0.468	1.28161e-07	0	Cbx5
Fbxo2	1.06466e-11	0.503452	0.412	0.393	1.93599e-07	0	Fbxo2
Khdc3	1.07175e-11	0.548713	0.289	0.233	1.94888e-07	0	Khdc3
Epha4	1.19693e-11	0.531091	0.275	0.22	2.1765e-07	0	Epha4
Supt20	1.24214e-11	0.502769	0.334	0.292	2.25872e-07	0	Supt20
Aebp2	2.18658e-11	0.67534	0.383	0.359	3.97608e-07	0	Aebp2
Trip12	2.20905e-11	0.514546	0.398	0.382	4.01694e-07	0	Trip12
Upf3b	3.41051e-11	0.512238	0.429	0.43	6.20168e-07	0	Upf3b
Gjb3	6.97686e-11	0.559222	0.387	0.359	1.26867e-06	0	Gjb3
Neat1	8.00349e-11	0.598603	0.436	0.421	1.45535e-06	0	Neat1
Etnk1	1.01287e-10	0.549193	0.369	0.346	1.84179e-06	0	Etnk1
Hnrnpl	1.11501e-10	0.507481	0.459	0.477	2.02754e-06	0	Hnrnpl
Lefty2	1.7411e-10	0.802265	0.302	0.247	3.16601e-06	0	Lefty2
Tead1	2.32244e-10	0.54013	0.324	0.285	4.22313e-06	0	Tead1
AC149090.1	2.33929e-10	0.522444	0.43	0.431	4.25376e-06	0	AC149090.1
Plet1	2.8322e-10	0.508599	0.316	0.267	5.15007e-06	0	Plet1
Phc1	3.37047e-09	0.516212	0.429	0.438	6.12886e-05	0	Phc1
Kat6b	4.34491e-09	0.504966	0.375	0.362	7.90078e-05	0	Kat6b
Aire	4.58768e-08	0.524656	0.384	0.384	0.000834224	0	Aire
Rplp1	5.19408e-155	0.53211	1	0.999	9.44491e-151	1	Rplp1
Ptma	2.27091e-140	0.52664	1	0.995	4.12942e-136	1	Ptma
Dppa5a	1.31519e-136	0.602183	1	0.999	2.39155e-132	1	Dppa5a
Rps12	2.89982e-122	0.536654	1	0.998	5.27303e-118	1	Rps12
Rps26	9.09153e-122	0.571864	1	0.989	1.6532e-117	1	Rps26
Rpl17	7.09532e-120	0.547308	1	0.996	1.29021e-115	1	Rpl17
Rnf7	2.30165e-99	0.642949	0.987	0.759	4.18532e-95	1	Rnf7
Ndufs6	1.95963e-89	0.524592	0.985	0.767	3.56339e-85	1	Ndufs6
Zfp42	1.32925e-86	0.573629	0.999	0.838	2.4171e-82	1	Zfp42
Tcf15	6.32931e-82	0.625202	0.827	0.433	1.15092e-77	1	Tcf15
Ifitm1	8.12769e-74	0.765131	0.92	0.571	1.47794e-69	1	Ifitm1
Utf1	2.79937e-73	0.502865	0.937	0.598	5.09038e-69	1	Utf1
Gm5662	3.24524e-275	3.37035	0.88	0.343	5.90115e-271	3	Gm5662
Gm8300	2.09955e-239	3.24211	0.828	0.329	3.81782e-235	3	Gm8300
Zscan4c	6.16629e-232	2.07061	0.543	0.087	1.12128e-227	3	Zscan4c
BC080695	2.16468e-214	1.45734	0.396	0.035	3.93625e-210	3	BC080695
Gm2016	7.00339e-212	1.32852	0.454	0.057	1.2735e-207	3	Gm2016
Ercc4	1.27288e-207	1.62287	0.566	0.115	2.31461e-203	3	Ercc4
Gm8332	2.96312e-207	1.63234	0.422	0.047	5.38813e-203	3	Gm8332
Tmem92	1.32069e-205	1.17684	0.368	0.03	2.40154e-201	3	Tmem92
Gm5039	2.69535e-205	2.88894	0.708	0.235	4.90123e-201	3	Gm5039
Mgll	1.95361e-203	1.28132	0.38	0.034	3.55245e-199	3	Mgll
Usp17lc	7.18605e-202	1.42856	0.374	0.033	1.30671e-197	3	Usp17lc
Zscan4-ps2	2.43847e-201	2.30988	0.568	0.122	4.43411e-197	3	Zscan4-ps2
Zscan4d	1.16691e-198	1.93197	0.51	0.091	2.1219e-194	3	Zscan4d
Gm48799	1.53678e-194	1.37461	0.285	0.012	2.79448e-190	3	Gm48799
Sp110	1.70241e-193	2.30213	0.515	0.1	3.09567e-189	3	Sp110
Gm13119	2.43887e-190	1.2129	0.402	0.046	4.43485e-186	3	Gm13119
Gm4027	6.66974e-184	2.80351	0.652	0.203	1.21283e-179	3	Gm4027
Gm48754	9.30845e-184	1.12322	0.278	0.013	1.69265e-179	3	Gm48754
Lonp2	3.30188e-183	1.68489	0.586	0.148	6.00414e-179	3	Lonp2
Cwc22	1.50833e-182	2.12995	0.665	0.22	2.74275e-178	3	Cwc22
9530059O14Rik	9.14319e-181	1.41647	0.363	0.038	1.6626e-176	3	9530059O14Rik
Arhgef26	2.01012e-178	1.18933	0.398	0.052	3.6552e-174	3	Arhgef26
Fam124a	2.50284e-176	1.12943	0.414	0.059	4.55116e-172	3	Fam124a
Gm8994	1.49659e-173	4.17886	0.788	0.396	2.72139e-169	3	Gm8994
Usp17la	5.62959e-173	0.948675	0.325	0.029	1.02368e-168	3	Usp17la
Cacna1s	5.97299e-173	0.789855	0.295	0.02	1.08613e-168	3	Cacna1s
Drr1	1.89194e-167	0.846019	0.28	0.018	3.44031e-163	3	Drr1
Scamp1	1.02875e-166	1.70751	0.554	0.146	1.87069e-162	3	Scamp1
Gm21761	5.46885e-165	3.42722	0.669	0.254	9.94456e-161	3	Gm21761
A930014E10Rik	7.51284e-160	1.11866	0.316	0.03	1.36613e-155	3	A930014E10Rik
Limch1	1.80801e-159	1.00095	0.31	0.029	3.28769e-155	3	Limch1
Arg2	2.90197e-155	0.814518	0.309	0.03	5.27695e-151	3	Arg2
Adcy2	5.24727e-155	0.921577	0.335	0.039	9.54164e-151	3	Adcy2
Gm8016	1.54795e-154	1.86389	0.44	0.085	2.81479e-150	3	Gm8016
Glrx2	5.0076e-150	1.61453	0.748	0.369	9.10583e-146	3	Glrx2
Zfp516	4.36341e-145	1.48535	0.493	0.126	7.93442e-141	3	Zfp516
Gm26870	1.14061e-144	2.82129	0.593	0.185	2.07409e-140	3	Gm26870
Lgals4	4.80893e-140	1.29371	0.463	0.105	8.74456e-136	3	Lgals4
Atf2	2.72687e-137	1.73963	0.701	0.317	4.95853e-133	3	Atf2
Gm2022	2.00793e-135	0.911309	0.252	0.02	3.65121e-131	3	Gm2022
Zscan4-ps3	4.19056e-135	1.02575	0.262	0.024	7.62011e-131	3	Zscan4-ps3
Spesp1	8.1391e-135	0.785926	0.288	0.032	1.48001e-130	3	Spesp1
Gm21762	1.2347e-134	1.68978	0.406	0.082	2.24517e-130	3	Gm21762
Nelfa	7.08494e-132	2.28936	0.691	0.323	1.28833e-127	3	Nelfa
Gm11238	1.42973e-128	1.25495	0.278	0.031	2.59982e-124	3	Gm11238
Gm4340	2.27113e-128	1.61706	0.325	0.051	4.12982e-124	3	Gm4340
Slc27a2	8.17253e-128	0.803576	0.256	0.024	1.48609e-123	3	Slc27a2
Prex2	2.7823e-126	1.28677	0.447	0.109	5.05934e-122	3	Prex2
Dnajb9	2.89272e-125	1.23061	0.506	0.146	5.26013e-121	3	Dnajb9
Prps1	2.37583e-124	1.3519	0.715	0.358	4.32022e-120	3	Prps1
BC147527	8.29398e-124	1.73453	0.36	0.068	1.50818e-119	3	BC147527
Aqr	4.25017e-123	1.72232	0.758	0.43	7.72851e-119	3	Aqr
Fbxo15	1.63641e-122	1.77329	0.798	0.488	2.97565e-118	3	Fbxo15
Mecom	2.17484e-122	0.644674	0.285	0.035	3.95473e-118	3	Mecom
0610040J01Rik	5.22536e-121	0.869341	0.273	0.033	9.50179e-117	3	0610040J01Rik
AF067061	1.23847e-118	1.77028	0.364	0.074	2.25204e-114	3	AF067061
Ccser1	3.50657e-118	0.817369	0.273	0.034	6.37635e-114	3	Ccser1
Pdgfrl	9.68314e-118	0.761856	0.284	0.038	1.76078e-113	3	Pdgfrl
Avpi1	1.15766e-117	1.23523	0.881	0.701	2.10509e-113	3	Avpi1
Defb25	2.4626e-115	0.73475	0.289	0.041	4.47799e-111	3	Defb25
Cab39	5.74015e-115	1.56241	0.701	0.366	1.04379e-110	3	Cab39
Clp1	7.13112e-111	1.08205	0.634	0.274	1.29672e-106	3	Clp1
Ddit4l	4.75158e-110	1.45456	0.693	0.354	8.64028e-106	3	Ddit4l
Ppig	8.91621e-108	1.46652	0.848	0.648	1.62132e-103	3	Ppig
Amd2	9.22737e-105	0.67805	0.267	0.039	1.6779e-100	3	Amd2
Rxra	1.25929e-104	1.03078	0.342	0.073	2.28989e-100	3	Rxra
Tsen2	3.4655e-99	1.00653	0.474	0.158	6.30167e-95	3	Tsen2
Fundc1	8.6701e-99	1.32076	0.403	0.115	1.57657e-94	3	Fundc1
Dppa2	9.28298e-98	1.26457	0.791	0.539	1.68802e-93	3	Dppa2
Dst	2.19143e-95	1.2856	0.643	0.32	3.98489e-91	3	Dst
Zfp809	7.78929e-93	0.981021	0.41	0.122	1.4164e-88	3	Zfp809
Snw1	1.27306e-92	1.439	0.765	0.496	2.31493e-88	3	Snw1
Brd2	2.11251e-87	1.08579	0.795	0.605	3.84139e-83	3	Brd2
2810004N23Rik	1.15664e-86	1.21045	0.745	0.495	2.10323e-82	3	2810004N23Rik
Gm32856	4.33327e-86	0.830742	0.269	0.052	7.87961e-82	3	Gm32856
Znhit3	1.1247e-84	0.972037	0.67	0.379	2.04515e-80	3	Znhit3
Zfp560	1.40349e-84	1.57016	0.619	0.341	2.55211e-80	3	Zfp560
Sdhaf3	7.40335e-84	1.08611	0.417	0.142	1.34623e-79	3	Sdhaf3
C1d	2.99315e-83	1.56836	0.794	0.572	5.44275e-79	3	C1d
Ddit4	7.23115e-81	1.25489	0.792	0.582	1.31491e-76	3	Ddit4
Gpbp1l1	1.39054e-80	1.00197	0.55	0.253	2.52855e-76	3	Gpbp1l1
Tbc1d12	2.33318e-80	0.660222	0.303	0.073	4.24266e-76	3	Tbc1d12
Uap1	2.2053e-79	1.18138	0.525	0.233	4.01011e-75	3	Uap1
Mcl1	3.38607e-79	0.939238	0.885	0.759	6.15722e-75	3	Mcl1
Marveld1	8.11043e-79	0.731886	0.356	0.099	1.4748e-74	3	Marveld1
Lmbr1l	1.38302e-76	0.613836	0.414	0.139	2.51488e-72	3	Lmbr1l
2310040G24Rik	3.90715e-75	0.860334	0.287	0.069	7.10476e-71	3	2310040G24Rik
Dcbld1	3.1403e-69	0.826003	0.483	0.209	5.71033e-65	3	Dcbld1
P4ha2	6.528e-68	0.792237	0.535	0.238	1.18705e-63	3	P4ha2
Rplp0	2.33246e-67	0.550268	1	1	4.24134e-63	3	Rplp0
Tmem189	5.96026e-67	0.919995	0.44	0.186	1.08381e-62	3	Tmem189
Zfp296	1.77672e-66	0.887617	0.526	0.254	3.23078e-62	3	Zfp296
Iars	2.46038e-66	1.02183	0.515	0.247	4.47395e-62	3	Iars
Micu1	1.93958e-65	0.733051	0.296	0.083	3.52693e-61	3	Micu1
Dbr1	7.8514e-64	0.802543	0.503	0.231	1.4277e-59	3	Dbr1
Cep57l1	6.79955e-63	0.763545	0.356	0.125	1.23643e-58	3	Cep57l1
Ube2t	1.21157e-62	0.794358	0.614	0.353	2.20312e-58	3	Ube2t
Usp26	3.51742e-61	0.59033	0.27	0.072	6.39607e-57	3	Usp26
Hist1h3c	1.31475e-59	0.749177	0.323	0.108	2.39074e-55	3	Hist1h3c
Dnajb14	7.21394e-59	1.13618	0.37	0.143	1.31178e-54	3	Dnajb14
Mtf2	2.45939e-58	0.831482	0.824	0.684	4.47215e-54	3	Mtf2
Ctr9	1.35325e-57	0.708661	0.618	0.353	2.46076e-53	3	Ctr9
Rbm251	1.27665e-56	0.77255	0.91	0.813	2.32146e-52	3	Rbm25
Igfbp3	3.36969e-50	0.548561	0.32	0.116	6.12745e-46	3	Igfbp3
Atp6v1e1	1.13466e-49	0.740215	0.723	0.556	2.06326e-45	3	Atp6v1e1
Zfand5	9.71653e-48	0.732638	0.598	0.393	1.76685e-43	3	Zfand5
Rbbp6	1.77723e-47	1.08277	0.609	0.416	3.23171e-43	3	Rbbp6
Arid4a	3.32123e-47	0.606087	0.391	0.174	6.03933e-43	3	Arid4a
Csrnp1	2.99779e-45	0.715714	0.295	0.109	5.45119e-41	3	Csrnp1
Maged1	1.49556e-44	0.665651	0.569	0.333	2.71952e-40	3	Maged1
Fthl17c	1.86093e-44	0.652704	0.375	0.168	3.38391e-40	3	Fthl17c
Fmr1nb	7.61753e-42	0.632161	0.62	0.425	1.38517e-37	3	Fmr1nb
Gtf2b	2.70944e-40	0.609423	0.493	0.278	4.92685e-36	3	Gtf2b
Ppp1r15a	2.93267e-38	0.516638	0.343	0.154	5.33276e-34	3	Ppp1r15a
Fbxo34	7.20179e-38	0.684875	0.382	0.192	1.30957e-33	3	Fbxo34
Hspa81	1.14742e-35	0.523761	0.993	0.988	2.08646e-31	3	Hspa8
Babam2	3.82067e-35	0.702726	0.424	0.24	6.9475e-31	3	Babam2
Zcchc17	9.07012e-35	0.599589	0.672	0.537	1.64931e-30	3	Zcchc17
Snrpc	1.80777e-34	0.790549	0.805	0.693	3.28725e-30	3	Snrpc
Pim1	3.75617e-34	0.689282	0.352	0.173	6.83023e-30	3	Pim1
Rsrp11	3.57972e-33	0.708404	0.769	0.662	6.50937e-29	3	Rsrp1
H1fx	4.62823e-33	0.614615	0.44	0.264	8.41597e-29	3	H1fx
Cdv3	3.11925e-32	0.591393	0.893	0.817	5.67204e-28	3	Cdv3
Ubc	3.33987e-32	0.572031	0.769	0.639	6.07322e-28	3	Ubc
Cyp2s1	4.34317e-32	0.550116	0.404	0.216	7.89763e-28	3	Cyp2s1
Arrdc4	5.49338e-32	0.616272	0.439	0.266	9.98916e-28	3	Arrdc4
Zfp622	8.55489e-32	0.602109	0.609	0.437	1.55562e-27	3	Zfp622
Gpx4	4.88348e-31	0.607016	1	0.996	8.88013e-27	3	Gpx4
Pttg1	1.67209e-30	0.558206	0.711	0.583	3.04053e-26	3	Pttg1
Polr2a	1.66537e-28	0.515121	0.605	0.459	3.0283e-24	3	Polr2a
Eif4a2	8.74103e-27	0.597115	0.69	0.57	1.58947e-22	3	Eif4a2
Glrx	1.14605e-26	0.622154	0.521	0.37	2.08398e-22	3	Glrx
Tex19.11	1.14908e-26	0.568961	0.742	0.611	2.08949e-22	3	Tex19.1
Nop14	1.29521e-26	0.513864	0.68	0.542	2.3552e-22	3	Nop14
Cand1	4.29018e-25	0.696333	0.547	0.4	7.80127e-21	3	Cand1
Srsf5	5.50078e-25	0.505463	0.837	0.763	1.00026e-20	3	Srsf5
Nop561	5.62576e-25	0.537089	0.778	0.662	1.02299e-20	3	Nop56
Dnajc3	1.50558e-24	0.521472	0.576	0.413	2.73774e-20	3	Dnajc3
Igfbp21	2.23354e-24	0.567299	0.873	0.797	4.06146e-20	3	Igfbp2
Jun	5.4507e-24	0.503804	0.425	0.266	9.91156e-20	3	Jun
Ate1	1.37242e-23	0.672183	0.409	0.268	2.4956e-19	3	Ate1
Clu1	2.4937e-23	0.576714	0.547	0.388	4.53454e-19	3	Clu
Kpna2	3.92157e-22	0.546549	0.55	0.41	7.13098e-18	3	Kpna2
Nlrc3	1.17665e-19	0.81157	0.267	0.145	2.13961e-15	3	Nlrc3
Rrm2b	3.77301e-19	0.973515	0.476	0.346	6.86085e-15	3	Rrm2b
Id3	1.25775e-17	0.69094	0.529	0.401	2.2871e-13	3	Id3
Guca1a	2.14753e-17	0.560017	0.396	0.274	3.90507e-13	3	Guca1a
Csnk2a1	5.84627e-17	0.637251	0.672	0.595	1.06309e-12	3	Csnk2a1
AC160336.1	8.00717e-14	0.976873	0.482	0.386	1.45602e-09	3	AC160336.1
Ppm1a	2.01133e-13	0.621724	0.63	0.569	3.6574e-09	3	Ppm1a
Aldh1a3	4.63397e-09	0.617996	0.274	0.191	8.42642e-05	3	Aldh1a3
Plk4	2.7437e-07	0.666303	0.56	0.498	0.00498914	3	Plk4
Rps28	5.34227e-278	1.2089	1	0.999	9.71438e-274	2	Rps28
Rpl41	1.00202e-275	1.02294	1	1	1.82208e-271	2	Rpl41
Rpl37	4.63681e-260	0.869066	1	1	8.43157e-256	2	Rpl37
Rps29	5.65417e-243	0.911179	1	1	1.02815e-238	2	Rps29
Rpl37a	2.23798e-226	0.749019	1	1	4.06955e-222	2	Rpl37a
Rps27l	6.86962e-222	0.974029	0.999	0.994	1.24917e-217	2	Rps27l
Rpl36	2.84677e-221	0.762292	1	0.999	5.17656e-217	2	Rpl36
Rpl35a	7.00402e-220	0.791432	1	0.999	1.27361e-215	2	Rpl35a
Rpl35	7.96292e-215	0.946872	1	0.998	1.44798e-210	2	Rpl35
Rps19	6.29658e-214	0.86858	1	1	1.14497e-209	2	Rps19
Rps27	4.6459e-198	1.02025	1	0.992	8.4481e-194	2	Rps27
Rps18	2.19966e-176	0.566183	1	1	3.99987e-172	2	Rps18
Tma7	1.71979e-167	0.935416	0.994	0.877	3.12727e-163	2	Tma7
Gm10076	8.69505e-166	0.981492	0.99	0.799	1.58111e-161	2	Gm10076
Rps23	2.6392e-159	0.591042	1	1	4.79911e-155	2	Rps23
Sem1	4.32926e-157	0.821643	1	0.935	7.87232e-153	2	Sem1
Rpl32	7.65573e-145	0.577514	1	1	1.39212e-140	2	Rpl32
H2afv	8.4636e-141	0.826074	0.987	0.898	1.53902e-136	2	H2afv
Rpl36a	6.14743e-138	0.661886	0.999	0.994	1.11785e-133	2	Rpl36a
Rps11	4.22274e-135	0.521136	1	0.999	7.67864e-131	2	Rps11
Atox1	2.98861e-134	0.874866	0.988	0.894	5.43448e-130	2	Atox1
Rpl26	3.57131e-133	0.534779	1	1	6.49407e-129	2	Rpl26
Atp5e	7.64145e-132	0.816508	0.991	0.82	1.38952e-127	2	Atp5e
Dnajc19	1.71243e-131	0.985975	0.936	0.653	3.11389e-127	2	Dnajc19
Rpl34	2.14875e-126	0.559248	1	0.998	3.90729e-122	2	Rpl34
Tmsb10	3.1415e-126	0.570784	1	0.989	5.7125e-122	2	Tmsb10
Elob	5.18048e-125	0.627507	0.999	0.976	9.42019e-121	2	Elob
Rpl22l1	5.63908e-125	0.96951	0.966	0.741	1.02541e-120	2	Rpl22l1
Rpl171	3.2027e-123	0.63507	1	0.996	5.82379e-119	2	Rpl17
mt-Nd2	4.2865e-120	1.12067	1	0.929	7.79457e-116	2	mt-Nd2
Rps17	8.19314e-120	0.519067	1	0.999	1.48984e-115	2	Rps17
Tomm7	6.54093e-115	0.753032	0.988	0.893	1.1894e-110	2	Tomm7
Atp5g1	6.55792e-114	0.753735	0.996	0.965	1.19249e-109	2	Atp5g1
Ost4	1.64325e-107	0.837884	0.939	0.705	2.98809e-103	2	Ost4
Bola2	3.536e-107	0.780942	0.982	0.824	6.42986e-103	2	Bola2
Rpl31	1.21213e-104	0.529138	1	0.993	2.20414e-100	2	Rpl31
Rps15a	1.62568e-102	0.584981	1	0.996	2.95614e-98	2	Rps15a
Cox17	5.38777e-99	0.793756	0.96	0.799	9.79712e-95	2	Cox17
Snrpg	9.37894e-99	0.593671	0.996	0.954	1.70547e-94	2	Snrpg
Hk2	4.70716e-98	0.88576	0.941	0.69	8.55949e-94	2	Hk2
Pdap1	3.66894e-97	0.807394	0.944	0.781	6.6716e-93	2	Pdap1
Zfp421	6.4555e-97	0.890307	0.975	0.852	1.17387e-92	2	Zfp42
AC160336.11	5.20419e-94	0.971973	0.699	0.349	9.4633e-90	2	AC160336.1
Lsm6	1.60451e-90	0.819736	0.879	0.614	2.91764e-86	2	Lsm6
Rpl39	1.41595e-88	0.555416	0.997	0.954	2.57477e-84	2	Rpl39
Atp5j	1.7241e-88	0.66663	0.994	0.938	3.13511e-84	2	Atp5j
Dpy30	1.36329e-85	0.793681	0.938	0.747	2.47901e-81	2	Dpy30
Gm48168	2.95205e-83	0.85012	0.873	0.57	5.36801e-79	2	Gm48168
Ndufa2	9.23467e-81	0.592723	0.981	0.876	1.67923e-76	2	Ndufa2
Smim11	8.11377e-79	0.775628	0.765	0.46	1.47541e-74	2	Smim11
Uqcr10	1.32442e-78	0.643092	0.985	0.89	2.40832e-74	2	Uqcr10
Hmgn2	6.82583e-77	0.708815	0.923	0.691	1.24121e-72	2	Hmgn2
Hnrnpa2b1	8.89455e-77	0.713337	0.988	0.907	1.61739e-72	2	Hnrnpa2b1
Rps25	3.62409e-75	0.593621	0.999	0.955	6.59005e-71	2	Rps25
Tcf151	3.83026e-75	0.894295	0.773	0.467	6.96494e-71	2	Tcf15
Hmgn1	8.51955e-75	0.570995	0.982	0.909	1.5492e-70	2	Hmgn1
Rpl5	2.08315e-72	0.5883	1	0.979	3.788e-68	2	Rpl5
Polr2l	7.54947e-71	0.73433	0.817	0.538	1.3728e-66	2	Polr2l
Tomm5	1.27714e-70	0.687954	0.91	0.724	2.32234e-66	2	Tomm5
Rps27rt	4.16024e-66	0.671219	0.926	0.738	7.56498e-62	2	Rps27rt
Cox7b	5.1319e-65	0.630187	0.973	0.884	9.33185e-61	2	Cox7b
Rps24	4.82558e-64	0.533764	0.999	0.947	8.77484e-60	2	Rps24
Mrps21	5.45354e-64	0.675647	0.846	0.592	9.91673e-60	2	Mrps21
Atp5k	1.22501e-63	0.649125	0.939	0.772	2.22756e-59	2	Atp5k
Cks1b	1.73761e-63	0.593771	0.96	0.817	3.15967e-59	2	Cks1b
Tmem256	3.26231e-62	0.626331	0.879	0.654	5.93219e-58	2	Tmem256
Plk41	8.12166e-61	1.1255	0.737	0.467	1.47684e-56	2	Plk4
Cox7a2	1.65092e-60	0.522464	0.99	0.955	3.00203e-56	2	Cox7a2
Uqcrq	1.69716e-60	0.507641	0.965	0.875	3.08611e-56	2	Uqcrq
Timm8b	2.15808e-60	0.617637	0.871	0.677	3.92425e-56	2	Timm8b
Mrpl33	4.29526e-60	0.663114	0.885	0.639	7.81049e-56	2	Mrpl33
Lsm5	9.98526e-60	0.650902	0.904	0.722	1.81572e-55	2	Lsm5
Gm46332	2.96654e-56	0.513703	0.459	0.197	5.39435e-52	2	Gm46332
Fam25c	4.11101e-56	0.65067	0.863	0.6	7.47546e-52	2	Fam25c
Lsm7	1.3476e-54	0.554162	0.908	0.735	2.45048e-50	2	Lsm7
Mrpl52	4.28336e-54	0.548426	0.926	0.763	7.78885e-50	2	Mrpl52
Gm2000	3.1408e-53	0.573687	0.771	0.519	5.71123e-49	2	Gm2000
Rrm2b1	5.38303e-53	0.684702	0.594	0.327	9.78849e-49	2	Rrm2b
Parp1	4.03715e-52	0.649383	0.854	0.635	7.34115e-48	2	Parp1
Wdcp	5.13288e-51	0.921531	0.524	0.267	9.33362e-47	2	Wdcp
Myl4	5.10616e-50	0.578509	0.64	0.383	9.28504e-46	2	Myl4
Dph3	4.88283e-49	0.557071	0.793	0.544	8.87894e-45	2	Dph3
Gm29666	6.65079e-48	0.903017	0.451	0.211	1.20938e-43	2	Gm29666
mt-Nd31	1.56852e-47	0.516075	0.938	0.752	2.85219e-43	2	mt-Nd3
Srp19	7.65611e-46	0.56399	0.802	0.583	1.39219e-41	2	Srp19
Uchl3	1.70033e-45	0.580626	0.948	0.816	3.09188e-41	2	Uchl3
Rwdd1	4.41837e-45	0.524132	0.88	0.704	8.03436e-41	2	Rwdd1
Syce2	5.16465e-45	0.530056	0.693	0.446	9.39141e-41	2	Syce2
Mrpl42	3.95554e-44	0.563056	0.79	0.565	7.19275e-40	2	Mrpl42
Cox7a1	3.1681e-42	0.596012	0.679	0.447	5.76086e-38	2	Cox7a1
Ndufv3	3.60792e-42	0.534691	0.88	0.737	6.56064e-38	2	Ndufv3
Hnrnpa0	4.67956e-42	0.518385	0.716	0.491	8.50932e-38	2	Hnrnpa0
Sec23b	9.2504e-42	0.604023	0.637	0.404	1.68209e-37	2	Sec23b
St13	4.69507e-41	0.526165	0.913	0.803	8.53752e-37	2	St13
Cbx3	3.37727e-40	0.664464	0.82	0.599	6.14123e-36	2	Cbx3
Gm2694	1.03361e-39	0.531234	0.467	0.247	1.87951e-35	2	Gm2694
Tcea3	1.63082e-39	0.514174	0.607	0.373	2.96547e-35	2	Tcea3
2010107E04Rik	6.38324e-39	0.511342	0.824	0.645	1.16073e-34	2	2010107E04Rik
Dennd5b	3.38478e-32	0.592146	0.383	0.197	6.15488e-28	2	Dennd5b
Pbld1	1.03568e-29	0.669116	0.318	0.146	1.88328e-25	2	Pbld1
Aldh1a31	2.56336e-22	0.549024	0.334	0.181	4.66122e-18	2	Aldh1a3
Hand1	2.05953e-133	0.746265	0.346	0.03	3.74506e-129	4	Hand1
Krt7	9.83372e-131	0.789847	0.473	0.064	1.78816e-126	4	Krt7
Wnt4	8.35186e-108	0.963007	0.568	0.117	1.5187e-103	4	Wnt4
S100a6	6.74153e-98	1.18148	0.997	0.976	1.22588e-93	4	S100a6
H19	2.65146e-94	2.08637	0.765	0.286	4.82142e-90	4	H19
Krt18	4.51586e-93	2.04323	0.892	0.444	8.21163e-89	4	Krt18
Dmkn	3.38269e-88	0.839214	0.549	0.13	6.15109e-84	4	Dmkn
Sbsn	5.1066e-79	0.759739	0.559	0.149	9.28584e-75	4	Sbsn
Sct	2.29405e-77	1.25526	0.467	0.109	4.1715e-73	4	Sct
Gm32585	6.53321e-75	0.795857	0.441	0.1	1.188e-70	4	Gm32585
Krt8	2.70033e-73	1.57247	0.905	0.484	4.91029e-69	4	Krt8
S100a11	9.21594e-72	1.2045	0.949	0.608	1.67583e-67	4	S100a11
Stard10	9.77527e-72	0.587293	0.505	0.129	1.77754e-67	4	Stard10
Cldn7	1.58944e-71	0.67775	0.581	0.172	2.89024e-67	4	Cldn7
Krtdap	2.34554e-70	0.704801	0.448	0.105	4.26513e-66	4	Krtdap
Lgals1	2.61805e-70	0.622044	0.987	0.817	4.76066e-66	4	Lgals1
2200002D01Rik	3.5997e-69	1.08048	0.905	0.509	6.54569e-65	4	2200002D01Rik
Fhl2	6.56595e-69	0.517562	0.454	0.104	1.19395e-64	4	Fhl2
Bex1	2.65537e-63	0.79653	1	0.934	4.82853e-59	4	Bex1
Rhox6	3.09826e-61	1.07206	0.483	0.137	5.63387e-57	4	Rhox6
Crip1	4.9385e-60	1.06488	0.994	0.9	8.98016e-56	4	Crip1
Nppb	2.41884e-58	0.625608	0.375	0.086	4.39843e-54	4	Nppb
S100a10	4.50436e-56	0.908405	0.994	0.881	8.19073e-52	4	S100a10
Bex3	1.1651e-53	0.833954	0.99	0.883	2.11862e-49	4	Bex3
Sfn	7.8649e-49	0.968418	0.927	0.643	1.43015e-44	4	Sfn
Zfp706	2.74469e-45	0.735415	0.99	0.802	4.99095e-41	4	Zfp706
Cstb	1.1297e-43	0.81138	0.975	0.829	2.05425e-39	4	Cstb
Lgals3	1.22011e-42	1.03271	0.971	0.84	2.21864e-38	4	Lgals3
Id2	1.63673e-42	0.875137	0.606	0.253	2.97623e-38	4	Id2
Hcfc1r1	3.6913e-42	0.613608	0.841	0.492	6.71226e-38	4	Hcfc1r1
Csrp1	1.16594e-41	0.585233	0.613	0.257	2.12015e-37	4	Csrp1
Gpx1	4.4045e-40	0.600885	0.987	0.891	8.00914e-36	4	Gpx1
Rhox9	1.64482e-39	0.745594	0.286	0.071	2.99094e-35	4	Rhox9
Psme2	7.11551e-39	0.660095	0.765	0.411	1.29388e-34	4	Psme2
Jund	9.13922e-39	0.849935	0.892	0.66	1.66188e-34	4	Jund
Tceal9	3.4196e-38	0.692259	0.965	0.753	6.2182e-34	4	Tceal9
Rps191	3.6712e-38	0.502646	1	1	6.6757e-34	4	Rps19
Krt191	5.33598e-38	0.878725	0.819	0.488	9.70295e-34	4	Krt19
Perp	5.68291e-38	0.642326	0.829	0.499	1.03338e-33	4	Perp
Calml4	1.6937e-33	0.873797	0.629	0.32	3.07983e-29	4	Calml4
Sub1	7.0671e-30	0.584261	0.978	0.864	1.28508e-25	4	Sub1
Zcrb1	1.23478e-29	0.506099	0.867	0.537	2.24533e-25	4	Zcrb1
Cyb5r3	2.33513e-29	0.592399	0.835	0.547	4.24619e-25	4	Cyb5r3
Basp1	5.13517e-26	0.568628	0.905	0.653	9.3378e-22	4	Basp1
Fam25c1	6.74e-26	0.807873	0.873	0.622	1.2256e-21	4	Fam25c
Nfkbia	9.8767e-26	0.541797	0.616	0.329	1.79598e-21	4	Nfkbia
Cyba	4.67461e-25	0.50599	0.705	0.4	8.50032e-21	4	Cyba
Cryab	1.18741e-20	0.794318	0.724	0.438	2.15918e-16	4	Cryab
Cited2	1.14619e-19	0.599555	0.759	0.51	2.08423e-15	4	Cited2
Sin3b	5.81613e-18	0.609101	0.87	0.64	1.05761e-13	4	Sin3b
Inhba	0	2.99674	0.719	0.036	0	MEF	Inhba
S100a4	0	2.91298	0.786	0.075	0	MEF	S100a4
Bgn	0	2.64275	0.829	0.056	0	MEF	Bgn
Timp2	0	2.57293	0.829	0.086	0	MEF	Timp2
Aebp1	0	2.16555	0.676	0.009	0	MEF	Aebp1
Fbln2	0	2.15992	0.598	0.019	0	MEF	Fbln2
Ptgs2	0	2.07125	0.498	0.016	0	MEF	Ptgs2
Tnc	0	1.91869	0.477	0.01	0	MEF	Tnc
Gng11	0	1.76762	0.591	0.031	0	MEF	Gng11
Tm4sf1	0	1.71904	0.527	0.019	0	MEF	Tm4sf1
Prrx1	0	1.53347	0.509	0.006	0	MEF	Prrx1
Cd44	0	1.38735	0.505	0.017	0	MEF	Cd44
Thbs1	1.00964e-288	3.83177	0.754	0.078	1.83593e-284	MEF	Thbs1
Hmga2	3.29863e-267	2.0827	0.676	0.062	5.99824e-263	MEF	Hmga2
Igfbp7	4.0309e-255	2.54468	0.694	0.074	7.32978e-251	MEF	Igfbp7
Tagln	7.98067e-230	3.12059	0.658	0.074	1.45121e-225	MEF	Tagln
Grem1	5.44153e-220	1.12924	0.299	0.005	9.89488e-216	MEF	Grem1
Ccl7	3.7587e-218	2.98387	0.448	0.026	6.83483e-214	MEF	Ccl7
Lox	5.51166e-217	1.13859	0.363	0.013	1.00224e-212	MEF	Lox
1700012B09Rik	3.32816e-215	1.03585	0.267	0.003	6.05193e-211	MEF	1700012B09Rik
Ccl2	5.62347e-215	3.05028	0.523	0.042	1.02257e-210	MEF	Ccl2
Snhg18	9.98751e-214	1.10257	0.434	0.024	1.81613e-209	MEF	Snhg18
Filip1l	2.10105e-213	1.01545	0.338	0.01	3.82055e-209	MEF	Filip1l
Col1a1	5.05269e-213	1.30543	0.331	0.009	9.18781e-209	MEF	Col1a1
Twist2	8.55949e-209	1.36414	0.356	0.013	1.55646e-204	MEF	Twist2
Cav1	4.77287e-205	0.754523	0.27	0.004	8.67898e-201	MEF	Cav1
Mcub	1.23517e-202	0.681443	0.27	0.004	2.24603e-198	MEF	Mcub
Alcam	2.91264e-202	0.809945	0.285	0.006	5.29634e-198	MEF	Alcam
Sox9	8.19787e-202	0.960756	0.274	0.005	1.4907e-197	MEF	Sox9
3300005D01Rik	2.89009e-200	0.72466	0.26	0.004	5.25535e-196	MEF	3300005D01Rik
Lbh	6.60027e-190	1.09365	0.356	0.016	1.20019e-185	MEF	Lbh
B2m	1.37236e-186	2.66281	0.872	0.238	2.4955e-182	MEF	B2m
Csf1	3.47799e-183	1.09963	0.327	0.013	6.32438e-179	MEF	Csf1
Myl9	1.85992e-181	1.51682	0.395	0.025	3.38208e-177	MEF	Myl9
Vim	3.18062e-179	2.90094	0.943	0.361	5.78364e-175	MEF	Vim
Thbd	7.54221e-178	1.10433	0.281	0.008	1.37148e-173	MEF	Thbd
Mcpt8	1.08952e-177	2.02324	0.274	0.008	1.98118e-173	MEF	Mcpt8
Fstl1	1.78722e-175	1.56397	0.641	0.096	3.24988e-171	MEF	Fstl1
Arhgdib	9.48197e-174	1.15126	0.445	0.037	1.7242e-169	MEF	Arhgdib
Cdh2	3.56707e-170	1.28784	0.406	0.03	6.48636e-166	MEF	Cdh2
Lgals11	8.22955e-169	3.75743	1	0.817	1.49646e-164	MEF	Lgals1
Serpine1	2.12025e-165	2.72339	0.641	0.11	3.85547e-161	MEF	Serpine1
Tmem176b	5.31418e-161	0.71747	0.274	0.01	9.66331e-157	MEF	Tmem176b
Gng12	1.97498e-158	1.85817	0.751	0.18	3.5913e-154	MEF	Gng12
Ankrd1	9.58574e-158	1.38446	0.263	0.009	1.74307e-153	MEF	Ankrd1
Nbl1	1.2909e-151	0.772737	0.292	0.014	2.34737e-147	MEF	Nbl1
Ccnd2	2.40027e-151	1.40664	0.509	0.064	4.36465e-147	MEF	Ccnd2
Tmsb4x	1.00695e-143	3.00397	1	0.935	1.83103e-139	MEF	Tmsb4x
Prss23	1.09415e-142	1.07403	0.363	0.029	1.9896e-138	MEF	Prss23
Mgst1	7.27767e-142	0.838817	0.338	0.024	1.32337e-137	MEF	Mgst1
Tmsb101	2.58415e-139	1.93616	1	0.99	4.69901e-135	MEF	Tmsb10
S100a61	7.34668e-139	2.64318	1	0.976	1.33592e-134	MEF	S100a6
Elk3	1.22027e-133	0.961849	0.409	0.043	2.21893e-129	MEF	Elk3
Fam162a	2.56955e-133	2.35548	0.989	0.883	4.67247e-129	MEF	Fam162a
Tpm1	6.4292e-132	2.40862	0.89	0.415	1.16908e-127	MEF	Tpm1
Tnfaip2	5.97723e-129	0.706638	0.253	0.012	1.0869e-124	MEF	Tnfaip2
Oaf	3.82455e-128	1.18091	0.349	0.031	6.95455e-124	MEF	Oaf
Rpl29	9.34301e-128	2.83813	0.922	0.581	1.69893e-123	MEF	Rpl29
Hist1h2bc	5.39576e-126	2.07763	0.662	0.163	9.81166e-122	MEF	Hist1h2bc
Lhfp	2.44213e-125	0.919418	0.306	0.023	4.44077e-121	MEF	Lhfp
Serpinf1	1.02483e-120	1.03697	0.331	0.029	1.86355e-116	MEF	Serpinf1
Tpm4	3.31578e-118	1.85744	0.712	0.21	6.02942e-114	MEF	Tpm4
Sh3bgrl	4.09815e-116	0.809936	0.359	0.038	7.45207e-112	MEF	Sh3bgrl
Gpx8	5.01764e-114	0.88236	0.345	0.035	9.12408e-110	MEF	Gpx8
S100a13	4.4649e-110	1.51565	0.665	0.186	8.11898e-106	MEF	S100a13
Cald1	2.13828e-109	2.12649	0.918	0.59	3.88825e-105	MEF	Cald1
Pdpn	6.23861e-108	1.17833	0.317	0.031	1.13443e-103	MEF	Pdpn
Timp1	9.45798e-106	2.33538	0.665	0.202	1.71984e-101	MEF	Timp1
Esd	1.14357e-104	1.81102	0.907	0.581	2.07947e-100	MEF	Esd
Itpripl2	1.6124e-104	0.573696	0.253	0.018	2.932e-100	MEF	Itpripl2
Cpe	6.46232e-104	0.93903	0.395	0.054	1.17511e-99	MEF	Cpe
Sh3kbp1	2.7084e-102	0.685592	0.285	0.025	4.92495e-98	MEF	Sh3kbp1
Emp1	4.90513e-101	1.18147	0.527	0.11	8.91949e-97	MEF	Emp1
Ftl1	1.89774e-99	1.45243	1	1	3.45086e-95	MEF	Ftl1
Mif	1.33561e-98	1.31707	0.996	0.983	2.42868e-94	MEF	Mif
Emp3	2.38031e-98	1.66998	0.683	0.233	4.32836e-94	MEF	Emp3
Npc2	2.22995e-97	1.74454	0.886	0.603	4.05495e-93	MEF	Npc2
Igfbp4	1.49171e-96	1.32703	0.306	0.033	2.71252e-92	MEF	Igfbp4
Anxa5	3.79006e-96	1.39929	0.612	0.166	6.89184e-92	MEF	Anxa5
Pmepa1	3.96096e-96	1.91681	0.772	0.34	7.20261e-92	MEF	Pmepa1
Fn1	9.5939e-94	2.19267	0.694	0.254	1.74456e-89	MEF	Fn1
Cnn2	3.37713e-93	1.37861	0.601	0.171	6.14097e-89	MEF	Cnn2
Acta2	1.82164e-91	2.29067	0.441	0.084	3.31246e-87	MEF	Acta2
Cd47	1.62062e-90	1.23726	0.534	0.127	2.94694e-86	MEF	Cd47
Tpm2	9.10925e-90	1.57768	0.537	0.136	1.65643e-85	MEF	Tpm2
Itgb1	1.85384e-88	1.81698	0.801	0.394	3.37103e-84	MEF	Itgb1
Pold4	7.4195e-88	0.987339	0.416	0.075	1.34916e-83	MEF	Pold4
Serf2	8.61879e-88	1.08849	0.993	0.935	1.56724e-83	MEF	Serf2
Gng5	3.46961e-87	1.23453	0.975	0.853	6.30914e-83	MEF	Gng5
Selenow	5.33242e-86	1.55729	0.897	0.658	9.69648e-82	MEF	Selenow
S100a111	1.12426e-85	1.92048	0.886	0.615	2.04435e-81	MEF	S100a11
Cck	2.33167e-84	3.74363	0.374	0.063	4.23991e-80	MEF	Cck
Xist	2.88196e-84	1.42712	0.416	0.076	5.24056e-80	MEF	Xist
Rpl24	1.86364e-83	0.762606	1	0.999	3.38884e-79	MEF	Rpl24
Timp3	1.26925e-80	1.34547	0.363	0.061	2.30801e-76	MEF	Timp3
Gnas	1.2532e-79	1.6177	0.843	0.579	2.27882e-75	MEF	Gnas
Wls	2.5025e-78	0.698868	0.317	0.045	4.55055e-74	MEF	Wls
Prdx5	7.7713e-78	1.69835	0.865	0.642	1.41313e-73	MEF	Prdx5
Hsbp1	1.90017e-77	1.38939	0.911	0.698	3.45527e-73	MEF	Hsbp1
Bc1	2.4074e-77	1.54119	0.438	0.097	4.37762e-73	MEF	Bc1
Prrx2	3.73027e-77	0.94746	0.388	0.074	6.78313e-73	MEF	Prrx2
Gabarap	4.73244e-77	1.59927	0.797	0.498	8.60547e-73	MEF	Gabarap
Loxl2	6.21095e-76	0.992465	0.345	0.057	1.1294e-71	MEF	Loxl2
Marcks	6.51856e-75	1.57864	0.712	0.313	1.18533e-70	MEF	Marcks
Slc48a1	8.98613e-75	0.910884	0.399	0.081	1.63404e-70	MEF	Slc48a1
Abracl	3.85424e-74	1.41709	0.662	0.269	7.00854e-70	MEF	Abracl
Anxa1	6.23644e-74	1.36296	0.591	0.192	1.13403e-69	MEF	Anxa1
Vgll3	4.89937e-72	0.710511	0.324	0.052	8.90902e-68	MEF	Vgll3
Higd1a	1.05561e-71	1.56787	0.943	0.849	1.91953e-67	MEF	Higd1a
Loxl1	1.23166e-71	0.702421	0.253	0.031	2.23965e-67	MEF	Loxl1
Gm268701	1.47962e-71	1.22882	0.641	0.224	2.69054e-67	MEF	Gm26870
Zmiz1	5.32654e-71	1.16691	0.491	0.133	9.68578e-67	MEF	Zmiz1
Thy1	1.75419e-70	0.908049	0.327	0.056	3.18983e-66	MEF	Thy1
Rtn41	3.23206e-70	1.50136	0.94	0.727	5.87717e-66	MEF	Rtn4
Soat1	7.81937e-70	1.19807	0.441	0.108	1.42187e-65	MEF	Soat1
Usmg5	1.81164e-69	1.20687	0.915	0.745	3.29428e-65	MEF	Usmg5
Uqcc2	6.03937e-68	1.20164	0.918	0.752	1.0982e-63	MEF	Uqcc2
Rps192	1.52797e-67	0.800461	1	1	2.77847e-63	MEF	Rps19
Sox4	2.15936e-67	1.12418	0.406	0.092	3.92658e-63	MEF	Sox4
Cryab1	3.5935e-66	2.13836	0.762	0.438	6.53442e-62	MEF	Cryab
Actb	4.34365e-66	1.76874	0.989	0.973	7.89849e-62	MEF	Actb
Cd63	9.91897e-66	1.42853	0.893	0.712	1.80367e-61	MEF	Cd63
Atp6v1g1	4.36098e-65	1.32085	0.897	0.772	7.93e-61	MEF	Atp6v1g1
Arpc5	2.37346e-64	1.40586	0.801	0.515	4.3159e-60	MEF	Arpc5
Rpl351	1.5919e-63	0.814535	1	0.998	2.89472e-59	MEF	Rpl35
Tpt1	5.2409e-63	0.724657	0.996	0.992	9.53006e-59	MEF	Tpt1
Rpl38	1.34058e-62	0.700438	0.996	0.997	2.4377e-58	MEF	Rpl38
Atp5e1	1.45319e-62	1.0213	0.957	0.838	2.64248e-58	MEF	Atp5e
Tnfrsf12a	9.49959e-61	1.22784	0.573	0.217	1.72741e-56	MEF	Tnfrsf12a
Pfdn5	1.46047e-59	1.02007	0.925	0.802	2.65573e-55	MEF	Pfdn5
Smim1	3.39785e-59	0.777931	0.313	0.06	6.17865e-55	MEF	Smim1
Dynlrb1	5.42303e-58	1.20331	0.836	0.64	9.86123e-54	MEF	Dynlrb1
Rhoc	6.99777e-58	1.37225	0.616	0.275	1.27247e-53	MEF	Rhoc
Cavin3	1.33725e-57	0.717127	0.317	0.062	2.43166e-53	MEF	Cavin3
Serpinh1	4.91197e-57	0.839683	0.591	0.217	8.93193e-53	MEF	Serpinh1
Arl4c	2.59795e-56	0.901699	0.352	0.081	4.72411e-52	MEF	Arl4c
Actg1	2.97069e-56	1.07815	1	0.979	5.4019e-52	MEF	Actg1
Ube2j1	5.87662e-56	0.874003	0.363	0.087	1.0686e-51	MEF	Ube2j1
Nupr1	6.78777e-56	1.27623	0.438	0.129	1.23429e-51	MEF	Nupr1
Ftl1-ps1	2.11162e-55	1.41908	0.779	0.588	3.83977e-51	MEF	Ftl1-ps1
Map1lc3b	2.96917e-54	1.09236	0.897	0.781	5.39913e-50	MEF	Map1lc3b
Arpc1b	1.85288e-53	1.16718	0.804	0.578	3.36927e-49	MEF	Arpc1b
H2afj	3.5939e-53	1.3753	0.758	0.542	6.53514e-49	MEF	H2afj
Ier3	7.87632e-52	1.37964	0.473	0.164	1.43223e-47	MEF	Ier3
Zyx	1.30572e-51	0.906645	0.434	0.133	2.37431e-47	MEF	Zyx
Reep5	3.86438e-51	1.1465	0.665	0.353	7.027e-47	MEF	Reep5
Prdx2	5.52464e-51	1.20627	0.797	0.584	1.0046e-46	MEF	Prdx2
Fhl21	8.3333e-50	0.909605	0.395	0.111	1.51533e-45	MEF	Fhl2
App	1.03574e-49	0.602025	0.26	0.047	1.88339e-45	MEF	App
Lpp	1.13303e-49	0.867136	0.352	0.088	2.0603e-45	MEF	Lpp
Anxa2	1.2524e-49	1.22267	0.84	0.677	2.27737e-45	MEF	Anxa2
Ext1	8.64442e-49	0.885077	0.395	0.115	1.5719e-44	MEF	Ext1
Zcrb11	3.16455e-48	1.09279	0.786	0.545	5.75441e-44	MEF	Zcrb1
Malat11	4.39191e-48	1.52342	0.979	0.996	7.98626e-44	MEF	Malat1
Ndufa1	1.10741e-47	1.01871	0.89	0.757	2.01371e-43	MEF	Ndufa1
Atp5l	1.17491e-47	0.752522	0.986	0.969	2.13646e-43	MEF	Atp5l
S100a1	4.99023e-47	0.819311	0.338	0.087	9.07423e-43	MEF	S100a1
Rpl51	4.68669e-46	1.00051	0.993	0.982	8.52228e-42	MEF	Rpl5
Actn1	5.75867e-46	1.20077	0.665	0.37	1.04716e-41	MEF	Actn1
Ubl5	1.05791e-45	0.748489	0.954	0.849	1.92371e-41	MEF	Ubl5
Clic1	1.49353e-44	1.06256	0.808	0.656	2.71583e-40	MEF	Clic1
Eif3j1	2.30376e-44	1.13343	0.566	0.275	4.18915e-40	MEF	Eif3j1
Meg3	2.43559e-44	1.44572	0.555	0.243	4.42888e-40	MEF	Meg3
Hmox1	4.64043e-44	1.61112	0.58	0.292	8.43816e-40	MEF	Hmox1
Gnai2	6.43701e-42	0.941411	0.851	0.699	1.17051e-37	MEF	Gnai2
Cebpb	1.04616e-41	1.11541	0.463	0.18	1.90234e-37	MEF	Cebpb
Vamp8	1.12188e-41	1.06291	0.662	0.401	2.04002e-37	MEF	Vamp8
Ctxn1	1.3822e-41	0.668872	0.278	0.065	2.51339e-37	MEF	Ctxn1
Arpp19	3.43991e-41	0.808081	0.932	0.85	6.25513e-37	MEF	Arpp19
Myl12a	4.00942e-41	1.00453	0.883	0.847	7.29074e-37	MEF	Myl12a
Ifitm3	1.41597e-40	1.25232	0.747	0.523	2.5748e-36	MEF	Ifitm3
Nenf	3.63121e-40	0.996596	0.658	0.414	6.60299e-36	MEF	Nenf
Sh3glb1	3.78163e-40	0.990962	0.619	0.35	6.87652e-36	MEF	Sh3glb1
AI413582	6.23709e-40	0.90172	0.441	0.17	1.13415e-35	MEF	AI413582
Ndufa21	7.86718e-40	0.723009	0.961	0.887	1.43057e-35	MEF	Ndufa2
Rpl411	5.26312e-39	0.522556	1	1	9.57047e-35	MEF	Rpl41
Ahnak	6.47753e-39	1.22581	0.676	0.429	1.17787e-34	MEF	Ahnak
Cdkn2a	1.70862e-38	1.19953	0.53	0.266	3.10696e-34	MEF	Cdkn2a
Uqcrq1	4.53476e-38	0.736547	0.943	0.885	8.24601e-34	MEF	Uqcrq
Rhob	4.54023e-38	0.838297	0.352	0.112	8.25595e-34	MEF	Rhob
Fxyd5	5.40961e-38	0.888283	0.413	0.155	9.83684e-34	MEF	Fxyd5
Romo1	7.14868e-38	0.875131	0.836	0.713	1.29992e-33	MEF	Romo1
Myl6	1.09022e-37	0.842597	0.943	0.92	1.98246e-33	MEF	Myl6
Prnp	1.43338e-37	0.616567	0.278	0.069	2.60646e-33	MEF	Prnp
Aes	1.60701e-37	0.901095	0.779	0.628	2.92219e-33	MEF	Aes
Fth1	1.72125e-37	2.48912	0.986	0.979	3.12991e-33	MEF	Fth1
Itgav	2.45789e-37	0.692178	0.331	0.097	4.46942e-33	MEF	Itgav
Ecm1	2.5178e-37	0.764642	0.278	0.071	4.57836e-33	MEF	Ecm1
Basp11	2.98987e-37	0.967835	0.815	0.661	5.43678e-33	MEF	Basp1
Slc39a6	5.95993e-37	0.674115	0.281	0.072	1.08375e-32	MEF	Slc39a6
Map7d1	1.45107e-36	0.722217	0.349	0.11	2.63862e-32	MEF	Map7d1
Tmed10	2.00053e-36	1.03874	0.808	0.68	3.63775e-32	MEF	Tmed10
Bri3	3.25264e-36	0.937301	0.733	0.525	5.91459e-32	MEF	Bri3
Pfn1	7.68606e-36	0.793152	0.94	0.921	1.39763e-31	MEF	Pfn1
Zfhx3	1.02678e-35	0.728023	0.342	0.109	1.8671e-31	MEF	Zfhx3
Scd2	1.02983e-35	0.967843	0.484	0.209	1.87264e-31	MEF	Scd2
Sh3bgrl3	1.35937e-35	0.859423	0.854	0.755	2.47188e-31	MEF	Sh3bgrl3
Rbms1	2.79357e-35	0.964035	0.569	0.314	5.07982e-31	MEF	Rbms1
Dap	5.56063e-35	0.634967	0.299	0.087	1.01114e-30	MEF	Dap
Smim14	5.87147e-35	1.03128	0.58	0.339	1.06767e-30	MEF	Smim14
Gm1673	6.08748e-35	0.708883	0.335	0.108	1.10695e-30	MEF	Gm1673
Fkbp1a	6.50088e-35	0.829369	0.815	0.731	1.18212e-30	MEF	Fkbp1a
Ptges	6.81895e-35	0.718321	0.302	0.088	1.23996e-30	MEF	Ptges
Ncam1	8.2451e-35	0.784761	0.302	0.088	1.49929e-30	MEF	Ncam1
Ier3ip1	8.56271e-35	0.832663	0.865	0.754	1.55704e-30	MEF	Ier3ip1
Dcbld2	1.85924e-34	0.624133	0.267	0.07	3.38084e-30	MEF	Dcbld2
Drap1	6.87567e-34	0.93954	0.733	0.559	1.25027e-29	MEF	Drap1
Cyba1	7.34026e-34	1.07889	0.63	0.407	1.33475e-29	MEF	Cyba
Rnf11	1.80785e-33	0.929501	0.381	0.147	3.2874e-29	MEF	Rnf11
Sec61b	2.74476e-33	0.735237	0.954	0.893	4.99106e-29	MEF	Sec61b
Crabp1	7.9217e-33	2.0121	0.409	0.179	1.44048e-28	MEF	Crabp1
Fgfr1	2.45216e-32	1.05676	0.448	0.202	4.459e-28	MEF	Fgfr1
Anxa3	2.62044e-32	0.854606	0.456	0.201	4.76502e-28	MEF	Anxa3
Sem11	1.01798e-31	0.576476	0.982	0.942	1.8511e-27	MEF	Sem1
Id21	1.48188e-31	1.06581	0.52	0.262	2.69465e-27	MEF	Id2
Hspb11	6.23689e-31	0.881294	0.445	0.207	1.13412e-26	MEF	Hspb11
Ddah1	1.06489e-30	0.935205	0.491	0.25	1.9364e-26	MEF	Ddah1
Plin2	2.48667e-30	0.989478	0.612	0.37	4.52175e-26	MEF	Plin2
Selenok	2.58346e-30	0.877154	0.719	0.569	4.69777e-26	MEF	Selenok
Crlf1	4.21253e-30	0.851295	0.32	0.111	7.66006e-26	MEF	Crlf1
Rab2a	4.47596e-30	0.896611	0.765	0.646	8.13908e-26	MEF	Rab2a
Lmna	8.91221e-30	0.906135	0.758	0.577	1.6206e-25	MEF	Lmna
Bsg1	9.52918e-30	0.607288	0.964	0.943	1.73279e-25	MEF	Bsg
Atp6v0e	1.31525e-29	0.847921	0.783	0.689	2.39164e-25	MEF	Atp6v0e
Myh9	1.67517e-29	0.935534	0.473	0.235	3.04612e-25	MEF	Myh9
Dstn	2.7939e-29	1.17804	0.836	0.752	5.08042e-25	MEF	Dstn
Vegfa	6.95877e-29	0.809288	0.327	0.119	1.26538e-24	MEF	Vegfa
Gnb1	1.43822e-28	0.789727	0.797	0.734	2.61527e-24	MEF	Gnb1
Tes	3.62009e-28	0.714352	0.381	0.156	6.58277e-24	MEF	Tes
Msn	5.39483e-28	0.855099	0.448	0.215	9.80996e-24	MEF	Msn
Snhg6	8.91945e-28	0.886806	0.712	0.56	1.62191e-23	MEF	Snhg6
Gsto1	9.02135e-28	1.07276	0.548	0.34	1.64044e-23	MEF	Gsto1
Arhgef2	9.78432e-28	0.520633	0.27	0.084	1.77918e-23	MEF	Arhgef2
Cyr61	1.52043e-27	0.666754	0.367	0.141	2.76474e-23	MEF	Cyr61
Txnl4a	2.59666e-27	0.633452	0.904	0.811	4.72176e-23	MEF	Txnl4a
Ap3s1	3.41722e-27	0.826432	0.527	0.315	6.21388e-23	MEF	Ap3s1
Cst3	4.26477e-27	0.889675	0.786	0.694	7.75507e-23	MEF	Cst3
Ubc1	5.48834e-27	0.827065	0.783	0.651	9.97999e-23	MEF	Ubc
Emp2	7.87463e-27	0.554288	0.27	0.086	1.43192e-22	MEF	Emp2
Tbca	8.15214e-27	0.711598	0.811	0.718	1.48238e-22	MEF	Tbca
Akr1b8	1.56544e-26	0.592416	0.285	0.095	2.8466e-22	MEF	Akr1b8
Rhoa	2.19611e-26	0.803397	0.758	0.65	3.99341e-22	MEF	Rhoa
1810058I24Rik	4.22182e-26	0.791143	0.783	0.666	7.67696e-22	MEF	1810058I24Rik
Selenom	5.19362e-26	0.905492	0.555	0.356	9.44407e-22	MEF	Selenom
Fzd7	5.20092e-26	0.779201	0.299	0.108	9.45735e-22	MEF	Fzd7
Krtcap2	6.09455e-26	0.665275	0.872	0.804	1.10823e-21	MEF	Krtcap2
Gstm5	1.14576e-25	0.5195	0.267	0.087	2.08345e-21	MEF	Gstm5
Rcn2	1.49433e-25	0.837483	0.502	0.265	2.71729e-21	MEF	Rcn2
Rps251	1.72892e-25	0.523492	0.986	0.96	3.14387e-21	MEF	Rps25
Btg1	1.69752e-24	0.94074	0.566	0.379	3.08676e-20	MEF	Btg1
Ero1l	3.36137e-24	0.895221	0.544	0.334	6.11231e-20	MEF	Ero1l
Txnrd1	8.34966e-24	0.925593	0.69	0.564	1.5183e-19	MEF	Txnrd1
Rcn3	1.31936e-23	0.683801	0.391	0.178	2.39912e-19	MEF	Rcn3
H2-D1	2.07157e-23	1.04087	0.395	0.184	3.76695e-19	MEF	H2-D1
Hcfc1r11	2.32842e-23	0.78899	0.655	0.507	4.23401e-19	MEF	Hcfc1r1
Serpinb6a	2.79748e-23	0.736961	0.569	0.367	5.08693e-19	MEF	Serpinb6a
Ccnd1	3.29619e-23	0.746563	0.32	0.131	5.9938e-19	MEF	Ccnd1
Serf1	4.68969e-23	0.829465	0.456	0.257	8.52773e-19	MEF	Serf1
Bnip3	4.80941e-23	1.00702	0.623	0.491	8.74543e-19	MEF	Bnip3
Cyb5a	1.11806e-22	0.987561	0.676	0.542	2.03308e-18	MEF	Cyb5a
Ugdh	1.49901e-22	0.570555	0.285	0.105	2.72579e-18	MEF	Ugdh
Mrps211	3.31201e-22	0.699125	0.751	0.622	6.02255e-18	MEF	Mrps21
Atp5k1	8.63715e-22	0.635041	0.89	0.791	1.57058e-17	MEF	Atp5k
Hacd1	1.2464e-21	0.734739	0.413	0.213	2.26645e-17	MEF	Hacd1
Sdcbp	1.65209e-21	0.593157	0.363	0.169	3.00417e-17	MEF	Sdcbp
Tuba1a1	1.72246e-21	0.798847	0.683	0.552	3.13211e-17	MEF	Tuba1a
Itm2c	1.89262e-21	0.574962	0.335	0.143	3.44153e-17	MEF	Itm2c
Chmp4b	1.92981e-21	0.678949	0.737	0.667	3.50917e-17	MEF	Chmp4b
Hes1	2.33265e-21	1.13923	0.48	0.303	4.2417e-17	MEF	Hes1
Ddit3	3.03581e-21	0.695371	0.338	0.149	5.52031e-17	MEF	Ddit3
Rrbp1	5.59139e-21	0.662054	0.744	0.651	1.01674e-16	MEF	Rrbp1
Ube2r2	6.39172e-21	0.794859	0.573	0.412	1.16227e-16	MEF	Ube2r2
Sec61g	7.5904e-21	0.595921	0.915	0.854	1.38024e-16	MEF	Sec61g
Smdt1	9.35068e-21	0.672772	0.769	0.71	1.70033e-16	MEF	Smdt1
Smim4	1.26435e-20	0.550897	0.335	0.149	2.2991e-16	MEF	Smim4
Spp11	1.42914e-20	1.82172	0.758	0.712	2.59874e-16	MEF	Spp1
9530068E07Rik	1.56042e-20	0.614104	0.345	0.158	2.83746e-16	MEF	9530068E07Rik
Egln1	2.32343e-20	0.540616	0.278	0.11	4.22492e-16	MEF	Egln1
Spcs1	2.41096e-20	0.725763	0.708	0.619	4.38409e-16	MEF	Spcs1
0610012G03Rik	3.17606e-20	0.849779	0.598	0.454	5.77535e-16	MEF	0610012G03Rik
Glipr2	4.44919e-20	0.550382	0.349	0.158	8.0904e-16	MEF	Glipr2
Tmem167	1.10056e-19	0.666922	0.737	0.643	2.00127e-15	MEF	Tmem167
Arpc2	1.31277e-19	0.628802	0.765	0.734	2.38714e-15	MEF	Arpc2
Arl3	1.37553e-19	0.653885	0.37	0.189	2.50127e-15	MEF	Arl3
Denr	2.30086e-19	0.66735	0.808	0.758	4.18389e-15	MEF	Denr
Lamtor3	2.98857e-19	0.531384	0.285	0.117	5.43442e-15	MEF	Lamtor3
Cd24a	3.37328e-19	0.668878	0.306	0.136	6.13397e-15	MEF	Cd24a
Cox20	3.93628e-19	0.80825	0.555	0.38	7.15773e-15	MEF	Cox20
Card19	5.65696e-19	0.812906	0.573	0.403	1.02866e-14	MEF	Card19
Lrp1	1.52367e-18	0.696486	0.42	0.234	2.77064e-14	MEF	Lrp1
Flna	1.52393e-18	0.686774	0.402	0.219	2.77111e-14	MEF	Flna
Myof	4.12602e-18	0.57063	0.299	0.132	7.50275e-14	MEF	Myof
Fermt2	5.80243e-18	1.00079	0.644	0.575	1.05511e-13	MEF	Fermt2
Pdcd5	8.38419e-18	0.5477	0.819	0.762	1.52458e-13	MEF	Pdcd5
Cdkn1a	1.0526e-17	0.700938	0.733	0.633	1.91406e-13	MEF	Cdkn1a
Vti1b	1.11934e-17	0.727282	0.537	0.387	2.03541e-13	MEF	Vti1b
Neat11	1.3078e-17	0.987997	0.573	0.415	2.3781e-13	MEF	Neat1
Bola3	2.84279e-17	0.754274	0.53	0.39	5.16933e-13	MEF	Bola3
Glrx5	3.1215e-17	0.653582	0.623	0.502	5.67613e-13	MEF	Glrx5
Mrpl14	3.47887e-17	0.611077	0.609	0.479	6.32597e-13	MEF	Mrpl14
Foxp1	3.67592e-17	0.660848	0.367	0.194	6.68429e-13	MEF	Foxp1
Ufm1	3.77496e-17	0.706855	0.516	0.363	6.86439e-13	MEF	Ufm1
S100a101	4.07484e-17	0.654137	0.907	0.888	7.40969e-13	MEF	S100a10
Cast	6.79744e-17	0.515689	0.32	0.15	1.23605e-12	MEF	Cast
Trappc2l	8.31159e-17	0.672074	0.498	0.339	1.51138e-12	MEF	Trappc2l
Ndufc1	8.43653e-17	0.613239	0.819	0.779	1.5341e-12	MEF	Ndufc1
Tmem2561	8.54191e-17	0.644375	0.758	0.683	1.55326e-12	MEF	Tmem256
Srp9	1.12564e-16	0.590114	0.84	0.771	2.04686e-12	MEF	Srp9
Gemin7	1.42851e-16	0.681419	0.552	0.407	2.59759e-12	MEF	Gemin7
Ndufa3	2.87144e-16	0.563498	0.758	0.666	5.22142e-12	MEF	Ndufa3
Sri	2.91405e-16	0.669089	0.473	0.307	5.29892e-12	MEF	Sri
Ubl4a	6.25406e-16	0.578279	0.495	0.334	1.13724e-11	MEF	Ubl4a
Sar1a	6.99743e-16	0.770649	0.612	0.507	1.27241e-11	MEF	Sar1a
Atp6v1f	8.0339e-16	0.621851	0.794	0.762	1.46088e-11	MEF	Atp6v1f
Tspo	1.49196e-15	0.71353	0.498	0.361	2.71298e-11	MEF	Tspo
Palld	1.82123e-15	0.675418	0.331	0.172	3.31172e-11	MEF	Palld
Ost41	3.03307e-15	0.57664	0.811	0.735	5.51533e-11	MEF	Ost4
Rala	3.8875e-15	0.566171	0.705	0.647	7.06904e-11	MEF	Rala
Rac1	4.96136e-15	0.584791	0.687	0.618	9.02173e-11	MEF	Rac1
Zfand3	8.84659e-15	0.560777	0.281	0.134	1.60866e-10	MEF	Zfand3
Arhgdia	2.02445e-14	0.580689	0.587	0.478	3.68127e-10	MEF	Arhgdia
Nid1	3.41156e-14	0.552627	0.256	0.116	6.20357e-10	MEF	Nid1
Dync1i2	4.83709e-14	0.645008	0.544	0.425	8.79577e-10	MEF	Dync1i2
Prr13	5.05381e-14	0.625409	0.555	0.421	9.18985e-10	MEF	Prr13
Itm2b1	7.6225e-14	0.633404	0.683	0.596	1.38608e-09	MEF	Itm2b
Tmem50a	1.65011e-13	0.591755	0.601	0.493	3.00056e-09	MEF	Tmem50a
Vcl	1.66845e-13	0.530913	0.253	0.117	3.0339e-09	MEF	Vcl
Nisch	1.77737e-13	0.615694	0.495	0.345	3.23198e-09	MEF	Nisch
Ube2b	2.04461e-13	0.541562	0.673	0.594	3.71791e-09	MEF	Ube2b
Lgals31	2.33729e-13	0.85422	0.858	0.849	4.25013e-09	MEF	Lgals3
Use1	2.40776e-13	0.603242	0.459	0.319	4.37828e-09	MEF	Use1
2200002D01Rik1	2.55952e-13	0.727787	0.623	0.53	4.65422e-09	MEF	2200002D01Rik
Ssr3	4.6416e-13	0.651642	0.523	0.397	8.44029e-09	MEF	Ssr3
Mob1a	7.03232e-13	0.710604	0.423	0.283	1.27876e-08	MEF	Mob1a
Errfi1	8.389e-13	0.631898	0.288	0.15	1.52546e-08	MEF	Errfi1
Gm20001	8.92105e-13	0.592505	0.641	0.551	1.6222e-08	MEF	Gm2000
Lamtor5	1.22628e-12	0.508424	0.712	0.622	2.22987e-08	MEF	Lamtor5
Vat1	2.6092e-12	0.582799	0.367	0.227	4.74457e-08	MEF	Vat1
Acot13	3.65143e-12	0.623491	0.409	0.274	6.63977e-08	MEF	Acot13
Rexo2	3.89209e-12	0.652283	0.58	0.507	7.07738e-08	MEF	Rexo2
Arf5	4.53634e-12	0.573065	0.477	0.355	8.24887e-08	MEF	Arf5
Gmfb	1.1509e-11	0.574879	0.338	0.202	2.09279e-07	MEF	Gmfb
Trappc6a	1.25261e-11	0.632391	0.502	0.402	2.27775e-07	MEF	Trappc6a
Rap1b	1.29721e-11	0.640891	0.637	0.568	2.35884e-07	MEF	Rap1b
Leprotl1	1.40174e-11	0.645677	0.438	0.322	2.54893e-07	MEF	Leprotl1
Capg	4.89613e-11	0.559255	0.427	0.296	8.90313e-07	MEF	Capg
Rras	6.33686e-11	0.519743	0.345	0.215	1.1523e-06	MEF	Rras
Mtpn	1.09141e-10	0.517213	0.505	0.406	1.98463e-06	MEF	Mtpn
Mt1	1.14045e-10	0.630244	0.986	0.995	2.07379e-06	MEF	Mt1
Id31	1.20484e-10	0.575683	0.534	0.414	2.19088e-06	MEF	Id3
Sat1	2.51682e-10	0.844676	0.463	0.375	4.57658e-06	MEF	Sat1
Vps29	3.50513e-10	0.580149	0.601	0.534	6.37373e-06	MEF	Vps29
Mprip	6.65733e-10	0.575957	0.395	0.276	1.21057e-05	MEF	Mprip
Nptn	8.31203e-10	0.537264	0.391	0.275	1.51146e-05	MEF	Nptn
Wdr1	9.71993e-10	0.60669	0.516	0.419	1.76747e-05	MEF	Wdr1
Cdk2ap2	1.03596e-09	0.564155	0.537	0.478	1.88379e-05	MEF	Cdk2ap2
Tmem160	1.12242e-09	0.507883	0.609	0.553	2.041e-05	MEF	Tmem160
Psmd8	1.16067e-09	0.538895	0.637	0.609	2.11056e-05	MEF	Psmd8
Gadd45gip1	1.34992e-09	0.610144	0.587	0.521	2.4547e-05	MEF	Gadd45gip1
Arl8a	2.13263e-09	0.539902	0.445	0.337	3.87798e-05	MEF	Arl8a
Ptms	2.61872e-09	0.552231	0.52	0.443	4.76189e-05	MEF	Ptms
Map1lc3a	3.98073e-09	0.540969	0.566	0.505	7.23856e-05	MEF	Map1lc3a
Psap1	4.41768e-09	0.763482	0.566	0.492	8.03311e-05	MEF	Psap
Sertad2	5.40827e-09	0.527466	0.306	0.192	9.8344e-05	MEF	Sertad2
Scand1	6.24312e-09	0.550836	0.52	0.437	0.000113525	MEF	Scand1
Ninj1	1.23314e-08	0.554091	0.302	0.195	0.000224234	MEF	Ninj1
Dynll2	1.34667e-08	0.507804	0.594	0.539	0.000244878	MEF	Dynll2
Cttn	2.21057e-08	0.523188	0.434	0.339	0.00040197	MEF	Cttn
Tubb6	6.08322e-08	0.546814	0.52	0.444	0.00110617	MEF	Tubb6
Mapk13	8.17078e-08	0.530429	0.274	0.176	0.00148577	MEF	Mapk13
Hbegf	1.05122e-07	0.686049	0.555	0.504	0.00191154	MEF	Hbegf
Tcf4	1.67114e-07	0.518157	0.288	0.188	0.00303881	MEF	Tcf4
Actr3	2.04467e-07	0.531882	0.569	0.51	0.00371803	MEF	Actr3
Rab21	2.04796e-07	0.525029	0.441	0.364	0.00372402	MEF	Rab21
Desi1	2.36572e-07	0.502199	0.295	0.198	0.00430182	MEF	Desi1
Cisd2	2.91026e-07	0.564644	0.395	0.315	0.00529201	MEF	Cisd2
Nme2	3.0554e-07	0.518368	0.516	0.462	0.00555594	MEF	Nme2
Ctgf	3.28541e-07	0.671214	0.295	0.199	0.00597419	MEF	Ctgf
Foxq1	9.40297e-298	2.05479	0.717	0.051	1.70984e-293	5	Foxq1
Gata6	8.69868e-275	1.60697	0.738	0.061	1.58177e-270	5	Gata6
Lama1	1.11697e-266	2.03025	0.654	0.047	2.0311e-262	5	Lama1
1010001N08Rik	6.23132e-257	1.13901	0.492	0.021	1.1331e-252	5	1010001N08Rik
Flrt3	1.09195e-201	1.13605	0.467	0.028	1.9856e-197	5	Flrt3
Dab2	1.3231e-201	1.61546	0.575	0.05	2.40593e-197	5	Dab2
Sox17	1.29252e-196	1.24322	0.508	0.037	2.35032e-192	5	Sox17
Nostrin	2.44221e-194	0.741675	0.329	0.01	4.44092e-190	5	Nostrin
Gata4	7.67107e-187	0.677207	0.379	0.017	1.39491e-182	5	Gata4
Dkk1	2.86639e-171	1.2578	0.383	0.021	5.21224e-167	5	Dkk1
Runx1	3.74117e-168	0.970007	0.458	0.035	6.80294e-164	5	Runx1
Pdgfra	8.83749e-165	0.635466	0.317	0.013	1.60701e-160	5	Pdgfra
Lrp2	1.07099e-162	0.939882	0.396	0.025	1.94749e-158	5	Lrp2
Serpinh11	5.95722e-160	2.65553	0.858	0.205	1.08326e-155	5	Serpinh1
Lamb1	9.38337e-153	1.94822	0.662	0.103	1.70627e-148	5	Lamb1
Cubn	1.06519e-141	0.764941	0.279	0.012	1.93695e-137	5	Cubn
Col4a1	4.6945e-136	2.43296	0.871	0.269	8.53648e-132	5	Col4a1
Aqp8	9.2932e-134	1.21431	0.283	0.014	1.68987e-129	5	Aqp8
Col4a2	1.16565e-132	1.89051	0.758	0.176	2.11961e-128	5	Col4a2
Gdpd5	1.04551e-130	0.625133	0.308	0.018	1.90115e-126	5	Gdpd5
Pth1r	8.4107e-130	0.819682	0.325	0.021	1.5294e-125	5	Pth1r
Srgn	3.9209e-123	2.13215	0.7	0.158	7.12977e-119	5	Srgn
Amn	9.56814e-120	1.62125	0.458	0.057	1.73987e-115	5	Amn
Creb3l2	1.36104e-119	0.721898	0.375	0.034	2.47492e-115	5	Creb3l2
Slc7a6	6.19205e-112	0.754065	0.375	0.037	1.12596e-107	5	Slc7a6
Nrg2	7.59159e-109	0.655752	0.362	0.035	1.38046e-104	5	Nrg2
Glipr21	6.90691e-101	1.27649	0.629	0.144	1.25595e-96	5	Glipr2
Fam46a	1.68835e-93	0.699301	0.288	0.025	3.07009e-89	5	Fam46a
Retreg1	2.64713e-87	0.727644	0.338	0.04	4.81355e-83	5	Retreg1
Podxl	2.67252e-87	0.771781	0.367	0.048	4.85972e-83	5	Podxl
Hs3st1	2.6702e-86	0.607873	0.292	0.029	4.85549e-82	5	Hs3st1
Cyp4f14	5.15511e-86	0.854586	0.25	0.02	9.37405e-82	5	Cyp4f14
Dok2	2.97934e-85	0.815058	0.412	0.064	5.41763e-81	5	Dok2
Ypel2	1.13799e-84	0.692151	0.342	0.042	2.06932e-80	5	Ypel2
Sparc	7.03888e-83	2.35738	0.967	0.759	1.27995e-78	5	Sparc
Eva1a	3.58679e-82	0.686941	0.438	0.071	6.52222e-78	5	Eva1a
Sapcd1	1.74564e-80	0.706647	0.442	0.077	3.17428e-76	5	Sapcd1
Lamc1	1.90582e-80	1.42827	0.662	0.199	3.46554e-76	5	Lamc1
Fabp3	2.27215e-68	2.30791	0.883	0.603	4.13168e-64	5	Fabp3
Lgmn	4.69423e-65	1.93046	0.7	0.269	8.53598e-61	5	Lgmn
Lrpap11	1.50492e-64	1.92624	0.912	0.591	2.73654e-60	5	Lrpap1
P4ha21	2.23888e-61	1.71703	0.692	0.262	4.07117e-57	5	P4ha2
Shkbp1	4.56386e-58	1.19693	0.488	0.134	8.29892e-54	5	Shkbp1
Pyy	4.7322e-56	1.08597	0.35	0.069	8.60503e-52	5	Pyy
Phldb2	1.00858e-52	0.524032	0.288	0.047	1.83401e-48	5	Phldb2
Me1	5.67922e-50	0.942901	0.608	0.229	1.03271e-45	5	Me1
Myo6	2.57546e-49	0.744794	0.308	0.059	4.68321e-45	5	Myo6
Emp21	4.00477e-48	0.600864	0.367	0.082	7.28227e-44	5	Emp2
Fbp2	2.44935e-47	0.883222	0.417	0.111	4.4539e-43	5	Fbp2
Txndc12	8.77606e-46	0.852053	0.575	0.217	1.59584e-41	5	Txndc12
Ckap4	2.3618e-43	1.05581	0.667	0.306	4.2947e-39	5	Ckap4
Ubald2	1.77557e-42	0.994061	0.833	0.556	3.22869e-38	5	Ubald2
Rrbp11	1.84445e-42	1.37248	0.863	0.645	3.35395e-38	5	Rrbp1
Wdfy1	3.06447e-42	0.587772	0.45	0.134	5.57242e-38	5	Wdfy1
Ctsl	5.1497e-42	2.80992	0.9	0.7	9.36422e-38	5	Ctsl
Dkkl1	3.27367e-40	0.826782	0.433	0.14	5.95285e-36	5	Dkkl1
Hspg2	5.47945e-40	0.841737	0.537	0.2	9.96383e-36	5	Hspg2
P4ha1	1.359e-39	1.19754	0.708	0.37	2.47121e-35	5	P4ha1
F2r	1.82121e-39	0.736162	0.55	0.206	3.31168e-35	5	F2r
Fam129b	3.86273e-39	0.668721	0.517	0.182	7.02399e-35	5	Fam129b
Efna4	1.04642e-38	0.677005	0.517	0.188	1.90281e-34	5	Efna4
Npl	5.6182e-38	0.796197	0.454	0.154	1.02161e-33	5	Npl
Hexa	3.90221e-37	0.648456	0.462	0.154	7.09578e-33	5	Hexa
Krt81	1.47763e-36	0.979712	0.812	0.496	2.68693e-32	5	Krt8
Pros1	3.44033e-36	0.625021	0.392	0.114	6.2559e-32	5	Pros1
Plod21	1.18689e-35	1.00803	0.692	0.353	2.15824e-31	5	Plod2
Kdelr3	5.78763e-35	0.731571	0.533	0.213	1.05242e-30	5	Kdelr3
Htra1	8.79311e-35	1.07599	0.438	0.155	1.59894e-30	5	Htra1
Rcn31	7.20725e-33	0.789926	0.479	0.175	1.31057e-28	5	Rcn3
Gpx3	1.1415e-32	0.87949	0.488	0.197	2.07571e-28	5	Gpx3
Mgst3	1.7455e-32	0.933828	0.733	0.47	3.17401e-28	5	Mgst3
Gas6	4.085e-32	0.616084	0.321	0.09	7.42816e-28	5	Gas6
Cmtm7	5.67978e-32	0.865868	0.725	0.472	1.03281e-27	5	Cmtm7
Fam213a	1.17207e-31	0.699206	0.438	0.161	2.13129e-27	5	Fam213a
Klhl2	8.17191e-31	0.539028	0.4	0.136	1.48598e-26	5	Klhl2
Cst31	5.01836e-30	1.0559	0.854	0.691	9.12538e-26	5	Cst3
Slc17a5	7.69168e-30	0.670005	0.304	0.087	1.39865e-25	5	Slc17a5
Rbpms1	2.86312e-29	1.07841	0.825	0.573	5.2063e-25	5	Rbpms
Elf3	3.02402e-29	0.646376	0.546	0.235	5.49889e-25	5	Elf3
Gjb5	4.52055e-29	0.908126	0.492	0.207	8.22017e-25	5	Gjb5
Plod1	1.56878e-28	0.623612	0.379	0.128	2.85267e-24	5	Plod1
Itm2b2	2.06712e-28	1.10297	0.804	0.59	3.75885e-24	5	Itm2b
Fndc3a	3.23177e-28	0.654209	0.383	0.131	5.87665e-24	5	Fndc3a
Lmna1	1.27035e-26	0.886245	0.8	0.577	2.31001e-22	5	Lmna
Agpat4	1.84925e-26	0.702751	0.462	0.193	3.36268e-22	5	Agpat4
Tulp4	1.58547e-25	0.644441	0.4	0.154	2.88302e-21	5	Tulp4
Bag5	3.20709e-25	0.505783	0.383	0.143	5.83177e-21	5	Bag5
Colgalt1	8.57577e-25	0.566908	0.371	0.136	1.55942e-20	5	Colgalt1
P4hb	1.24622e-24	0.968342	0.742	0.534	2.26613e-20	5	P4hb
Tax1bp3	1.93241e-24	0.579918	0.529	0.257	3.51389e-20	5	Tax1bp3
Apoe1	3.08659e-24	1.44101	0.904	0.794	5.61266e-20	5	Apoe
Plscr1	3.63551e-24	0.525486	0.379	0.143	6.61082e-20	5	Plscr1
Rhox51	4.60218e-24	0.721017	0.812	0.563	8.3686e-20	5	Rhox5
Sdc4	7.24671e-24	0.883471	0.688	0.465	1.31774e-19	5	Sdc4
Gjb31	2.84673e-23	0.671552	0.625	0.351	5.17649e-19	5	Gjb3
Ctsa	1.07729e-22	0.575904	0.329	0.116	1.95895e-18	5	Ctsa
Dnajc31	3.29234e-22	0.836951	0.679	0.425	5.9868e-18	5	Dnajc3
Marcks1	1.26612e-21	0.567212	0.588	0.323	2.3023e-17	5	Marcks
Cdipt	4.02542e-21	0.555558	0.492	0.245	7.31983e-17	5	Cdipt
Lrrc59	9.12822e-21	0.644663	0.792	0.615	1.65988e-16	5	Lrrc59
Folr1	1.24685e-20	0.771956	0.6	0.353	2.26726e-16	5	Folr1
Ctsz1	2.15351e-20	0.985558	0.754	0.515	3.91594e-16	5	Ctsz
Cndp2	2.79049e-20	0.708458	0.471	0.237	5.07423e-16	5	Cndp2
Tbx3	6.88567e-20	0.644695	0.762	0.524	1.25209e-15	5	Tbx3
Slc38a21	2.89795e-19	0.955451	0.742	0.537	5.26963e-15	5	Slc38a2
Cd631	3.11611e-19	1.14916	0.817	0.718	5.66634e-15	5	Cd63
Surf4	3.50913e-19	0.542227	0.596	0.35	6.381e-15	5	Surf4
Ahnak1	6.47115e-19	0.642571	0.675	0.431	1.17671e-14	5	Ahnak
Arih2	7.65621e-19	0.758962	0.621	0.399	1.39221e-14	5	Arih2
Gga2	1.61529e-18	0.639993	0.55	0.324	2.93725e-14	5	Gga2
Slc38a1	1.84431e-18	0.5398	0.388	0.171	3.35369e-14	5	Slc38a1
Cdc42se2	2.73971e-18	0.54737	0.475	0.243	4.98189e-14	5	Cdc42se2
Car2	4.28191e-18	0.655521	0.429	0.206	7.78623e-14	5	Car2
Lamp11	6.0296e-18	0.692335	0.904	0.839	1.09642e-13	5	Lamp1
Reep51	1.02952e-17	0.568134	0.6	0.36	1.87209e-13	5	Reep5
Snx2	1.35462e-17	0.643246	0.583	0.351	2.46324e-13	5	Snx2
Ckb1	2.27098e-17	0.743829	0.863	0.75	4.12955e-13	5	Ckb
Akap12	2.3206e-17	0.79884	0.613	0.401	4.21978e-13	5	Akap12
Fkbp91	3.14614e-17	0.507064	0.508	0.265	5.72094e-13	5	Fkbp9
Glul	5.63929e-17	0.62535	0.683	0.465	1.02545e-12	5	Glul
Calm1	8.5314e-17	0.501841	0.942	0.93	1.55135e-12	5	Calm1
Calr1	1.61637e-16	0.845639	0.871	0.751	2.9392e-12	5	Calr
Vamp81	3.78981e-16	0.578108	0.608	0.407	6.8914e-12	5	Vamp8
Pcgf5	6.38446e-16	0.508568	0.446	0.231	1.16095e-11	5	Pcgf5
Flnb	1.14704e-15	0.685729	0.704	0.518	2.08577e-11	5	Flnb
Sec61a1	1.47915e-15	0.528026	0.592	0.356	2.68968e-11	5	Sec61a1
Galk1	1.6483e-15	0.617977	0.708	0.527	2.99727e-11	5	Galk1
Ctsc	2.10347e-15	0.500715	0.288	0.118	3.82496e-11	5	Ctsc
Atxn7l3b	2.33214e-15	0.581727	0.783	0.629	4.24077e-11	5	Atxn7l3b
Neat12	2.3856e-15	0.876236	0.637	0.413	4.33797e-11	5	Neat1
Mfsd1	9.50465e-15	0.536835	0.442	0.226	1.72832e-10	5	Mfsd1
Tmed2	3.10002e-14	0.524515	0.821	0.687	5.63708e-10	5	Tmed2
Apoc1	4.8784e-14	0.56874	0.692	0.553	8.87088e-10	5	Apoc1
Cltc	1.60794e-13	0.552482	0.583	0.383	2.92387e-09	5	Cltc
Chmp4b1	1.97457e-13	0.594785	0.75	0.667	3.59057e-09	5	Chmp4b
Mbnl21	2.78826e-13	0.802057	0.683	0.484	5.07018e-09	5	Mbnl2
Plaur1	3.30087e-13	0.69961	0.754	0.57	6.0023e-09	5	Plaur
Morf4l2	4.49544e-13	0.514645	0.829	0.73	8.17452e-09	5	Morf4l2
Clic11	5.48878e-13	0.603253	0.767	0.66	9.9808e-09	5	Clic1
Crip2	6.21589e-13	0.510938	0.762	0.612	1.1303e-08	5	Crip2
H191	1.36162e-12	0.506938	0.5	0.309	2.47598e-08	5	H19
Arpc21	4.47687e-12	0.500015	0.804	0.732	8.14074e-08	5	Arpc2
Klf6	8.99892e-12	0.522056	0.467	0.275	1.63636e-07	5	Klf6
Gsr	1.26052e-11	0.50909	0.588	0.408	2.29213e-07	5	Gsr
Cystm1	1.4594e-11	0.669283	0.646	0.538	2.65377e-07	5	Cystm1
Emb	2.13429e-11	0.954576	0.496	0.333	3.88099e-07	5	Emb
Chic2	3.8308e-11	0.51909	0.708	0.6	6.96593e-07	5	Chic2
Atp6v0b	4.00468e-11	0.71347	0.796	0.732	7.28212e-07	5	Atp6v0b
Marc2	6.03609e-11	0.553773	0.462	0.296	1.0976e-06	5	Marc2
Pdlim1	1.74183e-10	0.532718	0.537	0.372	3.16734e-06	5	Pdlim1
Tuba1c	2.17356e-10	0.629542	0.521	0.356	3.9524e-06	5	Tuba1c
Tmed91	3.78396e-10	0.553508	0.825	0.702	6.88075e-06	5	Tmed9
Ctsb1	3.88502e-10	0.730996	0.767	0.636	7.06451e-06	5	Ctsb
Mafg1	8.76013e-10	0.603968	0.608	0.434	1.59294e-05	5	Mafg
Ctsd1	3.06797e-09	0.590668	0.808	0.672	5.57879e-05	5	Ctsd
Tfpi1	3.89886e-09	0.531747	0.579	0.401	7.08969e-05	5	Tfpi
Glmp1	1.76903e-07	0.559333	0.496	0.359	0.00321681	5	Glmp
Krt192	2.31201e-07	0.548509	0.629	0.504	0.00420416	5	Krt19
Hspa51	1.06199e-06	0.64728	0.704	0.576	0.0193113	5	Hspa5
Lefty21	1.11047e-06	0.555909	0.388	0.254	0.0201928	5	Lefty2
Mdm41	1.46736e-06	0.504366	0.475	0.337	0.0266824	5	Mdm4
Prdx1	5.02993e-63	1.07018	1	0.981	9.14642e-59	6	Prdx1
Tuba1b1	5.96514e-63	1.22396	0.985	0.93	1.0847e-58	6	Tuba1b
Ubb	5.35142e-62	0.770331	1	0.997	9.73102e-58	6	Ubb
Eef1a1	2.73676e-58	0.631427	1	1	4.97653e-54	6	Eef1a1
Ptma1	1.1543e-53	0.781714	1	0.996	2.09898e-49	6	Ptma
Gapdh	1.14294e-51	0.788665	1	0.996	2.07832e-47	6	Gapdh
Ran	8.19334e-51	0.774871	0.99	0.974	1.48988e-46	6	Ran
Ppia	6.16423e-48	0.696019	1	0.998	1.1209e-43	6	Ppia
Tubb51	4.53409e-46	0.87984	0.985	0.963	8.24479e-42	6	Tubb5
Eif4a11	5.84706e-45	0.860763	1	0.982	1.06323e-40	6	Eif4a1
Rpl10	1.10901e-43	0.626767	1	0.997	2.01662e-39	6	Rpl10
Eif5a	9.73501e-42	0.75752	1	0.966	1.77021e-37	6	Eif5a
Rps2	1.84881e-41	0.595209	1	1	3.36187e-37	6	Rps2
Aldoa1	3.19534e-39	0.687225	0.995	0.988	5.81041e-35	6	Aldoa
Hspb1	1.43321e-38	0.796458	1	0.962	2.60615e-34	6	Hspb1
Actg11	1.72769e-36	0.734921	0.985	0.98	3.14163e-32	6	Actg1
Rpsa	1.15997e-35	0.560799	1	0.993	2.10929e-31	6	Rpsa
Npm1	2.17058e-35	0.635606	0.995	0.992	3.94697e-31	6	Npm1
Ldha1	1.22319e-33	0.605545	1	0.992	2.22424e-29	6	Ldha
Pkm1	6.12122e-32	0.598186	1	0.994	1.11308e-27	6	Pkm
Hspa82	1.1009e-31	0.585965	1	0.988	2.00187e-27	6	Hspa8
Tubb4b1	1.09112e-29	0.862772	0.908	0.868	1.98409e-25	6	Tubb4b
Pgam1	7.14955e-29	0.710056	0.974	0.945	1.30007e-24	6	Pgam1
Psmb2	1.33176e-27	0.801548	0.903	0.849	2.42167e-23	6	Psmb2
Eif1	2.31731e-27	0.50218	1	0.996	4.21379e-23	6	Eif1
Eef1d	3.61792e-27	0.82378	0.882	0.837	6.57883e-23	6	Eef1d
Srsf3	3.55206e-25	0.852563	0.856	0.828	6.45907e-21	6	Srsf3
Eno11	1.2905e-24	0.613483	0.995	0.972	2.34664e-20	6	Eno1
Upp11	1.87394e-24	0.690838	0.959	0.935	3.40758e-20	6	Upp1
Slc25a51	1.78504e-23	0.586264	0.974	0.95	3.24591e-19	6	Slc25a5
Hsp90aa11	2.5885e-23	0.506605	1	0.993	4.70693e-19	6	Hsp90aa1
H2afz	3.4615e-22	0.521722	1	0.983	6.29439e-18	6	H2afz
Cct51	1.58951e-20	0.6875	0.846	0.802	2.89036e-16	6	Cct5
Eef2	5.9375e-20	0.517046	0.974	0.983	1.07967e-15	6	Eef2
Hnrnpk1	2.43166e-19	0.656861	0.851	0.838	4.42172e-15	6	Hnrnpk
Psmb6	7.77003e-19	0.655121	0.913	0.876	1.4129e-14	6	Psmb6
Ncl	1.03971e-18	0.590139	0.959	0.954	1.89061e-14	6	Ncl
Pebp1	1.29921e-18	0.731944	0.821	0.829	2.36248e-14	6	Pebp1
Hmgb2	2.27699e-18	0.585946	0.949	0.931	4.14048e-14	6	Hmgb2
Cct81	2.66459e-18	0.705188	0.815	0.776	4.8453e-14	6	Cct8
Cnbp	9.07077e-18	0.632685	0.831	0.855	1.64943e-13	6	Cnbp
H3f3a	1.26535e-17	0.597394	0.882	0.883	2.30092e-13	6	H3f3a
Cdk1	2.24308e-17	0.828746	0.677	0.584	4.07881e-13	6	Cdk1
Psmb4	3.57767e-17	0.71584	0.759	0.752	6.50564e-13	6	Psmb4
Tpi1	7.69418e-17	0.728647	0.836	0.836	1.39911e-12	6	Tpi1
Rsl24d1	2.44881e-16	0.882587	0.631	0.551	4.45291e-12	6	Rsl24d1
Tagln2	3.20641e-16	0.720063	0.733	0.711	5.83053e-12	6	Tagln2
Ywhae	3.33724e-16	0.578328	0.897	0.922	6.06843e-12	6	Ywhae
Hnrnpf1	6.64637e-16	0.653888	0.815	0.852	1.20858e-11	6	Hnrnpf
Srsf7	8.50487e-16	0.661341	0.805	0.782	1.54653e-11	6	Srsf7
Calm2	2.53956e-15	0.636552	0.851	0.895	4.61793e-11	6	Calm2
Rbm8a	4.98328e-15	0.626124	0.821	0.839	9.0616e-11	6	Rbm8a
Psmb3	6.43681e-15	0.503524	0.892	0.877	1.17047e-10	6	Psmb3
Anp32b	6.98605e-15	0.639253	0.826	0.823	1.27034e-10	6	Anp32b
Vdac1	7.20278e-15	0.830229	0.708	0.713	1.30975e-10	6	Vdac1
Prmt11	8.91494e-15	0.652797	0.769	0.761	1.62109e-10	6	Prmt1
Ywhaq	9.61642e-15	0.698691	0.79	0.795	1.74865e-10	6	Ywhaq
Sumo2	2.61591e-14	0.507551	0.887	0.892	4.75677e-10	6	Sumo2
Psmb5	4.07434e-14	0.68445	0.779	0.779	7.40877e-10	6	Psmb5
C1qbp1	6.00256e-14	0.521752	0.856	0.851	1.09151e-09	6	C1qbp
Trp531	7.40501e-14	0.693773	0.703	0.693	1.34653e-09	6	Trp53
Mrpl15	1.5159e-13	0.588841	0.759	0.739	2.75651e-09	6	Mrpl15
Ccnb11	3.02622e-13	0.673556	0.692	0.629	5.50288e-09	6	Ccnb1
Magoh	3.14282e-13	0.856695	0.569	0.487	5.7149e-09	6	Magoh
Cox7a2l	4.15194e-13	0.586378	0.815	0.815	7.54988e-09	6	Cox7a2l
Eif6	1.07733e-12	0.600418	0.723	0.721	1.95902e-08	6	Eif6
Psma5	1.54035e-12	0.630575	0.754	0.778	2.80097e-08	6	Psma5
Cdc42	1.58864e-12	0.723357	0.651	0.625	2.88878e-08	6	Cdc42
Atp5d	1.64876e-12	0.597119	0.769	0.781	2.99811e-08	6	Atp5d
Psmb1	1.87857e-12	0.502271	0.856	0.891	3.41599e-08	6	Psmb1
Dhx16	1.89895e-12	0.771689	0.662	0.64	3.45305e-08	6	Dhx16
Arf1	2.34079e-12	0.741041	0.662	0.69	4.2565e-08	6	Arf1
Eif3g	2.94874e-12	0.623261	0.703	0.698	5.36199e-08	6	Eif3g
Set	3.12276e-12	0.556639	0.851	0.892	5.67843e-08	6	Set
Cct21	4.16744e-12	0.50275	0.795	0.805	7.57808e-08	6	Cct2
Gm8797	6.62341e-12	0.503397	0.872	0.883	1.2044e-07	6	Gm8797
Tex19.12	7.68419e-12	0.67663	0.677	0.63	1.39729e-07	6	Tex19.1
Hnrnpc	1.41407e-11	0.569317	0.754	0.786	2.57135e-07	6	Hnrnpc
Gabarapl2	1.61135e-11	0.543945	0.903	0.885	2.93008e-07	6	Gabarapl2
Glrx3	1.81312e-11	0.599484	0.692	0.731	3.29698e-07	6	Glrx3
Dppa21	1.86162e-11	0.82241	0.636	0.577	3.38516e-07	6	Dppa2
Rbm3	2.24248e-11	0.560773	0.774	0.802	4.07773e-07	6	Rbm3
Clta	2.67369e-11	0.51865	0.81	0.848	4.86184e-07	6	Clta
Ube2c	2.92423e-11	0.786411	0.682	0.68	5.31742e-07	6	Ube2c
Prdx6	3.79701e-11	0.699075	0.667	0.67	6.90449e-07	6	Prdx6
Sfn1	4.00592e-11	0.702555	0.703	0.661	7.28436e-07	6	Sfn
Taf7	1.18392e-10	0.632409	0.682	0.69	2.15285e-06	6	Taf7
Fkbp4	2.96109e-10	0.614349	0.692	0.699	5.38445e-06	6	Fkbp4
Cdc201	3.81152e-10	0.583602	0.738	0.723	6.93088e-06	6	Cdc20
Snrpa1	3.938e-10	0.593381	0.749	0.761	7.16086e-06	6	Snrpa1
Fbl	5.92265e-10	0.671646	0.692	0.726	1.07698e-05	6	Fbl
Hdgf	9.67586e-10	0.516322	0.738	0.771	1.75946e-05	6	Hdgf
Utf11	1.13801e-09	0.624486	0.697	0.665	2.06935e-05	6	Utf1
Capzb	2.26787e-09	0.550313	0.682	0.73	4.12389e-05	6	Capzb
Psmc51	4.17775e-09	0.661348	0.59	0.546	7.59682e-05	6	Psmc5
Srsf6	1.21811e-08	0.593006	0.651	0.677	0.000221501	6	Srsf6
Eif3i	1.46672e-08	0.544442	0.703	0.782	0.000266708	6	Eif3i
Anp32a	1.72065e-08	0.804809	0.487	0.427	0.000312882	6	Anp32a
Psma4	1.96611e-08	0.70454	0.615	0.624	0.000357518	6	Psma4
Ptges3	2.94641e-08	0.502652	0.662	0.692	0.000535776	6	Ptges3
Ddx391	3.62112e-08	0.565182	0.615	0.578	0.000658465	6	Ddx39
Stmn1	4.1156e-08	0.655616	0.682	0.704	0.00074838	6	Stmn1
Mrfap1	4.46646e-08	0.598147	0.692	0.755	0.000812181	6	Mrfap1
Phlda3	5.87424e-08	0.519675	0.672	0.699	0.00106817	6	Phlda3
Slc25a4	8.51222e-08	0.5114	0.754	0.837	0.00154786	6	Slc25a4
Marcksl1	8.87224e-08	0.590956	0.733	0.799	0.00161333	6	Marcksl1
Nsmce4a	1.00674e-07	0.618791	0.595	0.619	0.00183066	6	Nsmce4a
Psma6	1.31194e-07	0.648925	0.579	0.578	0.00238563	6	Psma6
Pa2g41	1.79696e-07	0.569696	0.605	0.605	0.00326759	6	Pa2g4
Dut	1.92898e-07	0.562482	0.621	0.678	0.00350766	6	Dut
Rsl1d11	1.9646e-07	0.55312	0.615	0.636	0.00357244	6	Rsl1d1
Adh51	2.9337e-07	0.617865	0.579	0.563	0.00533463	6	Adh5
Morf4l21	3.08318e-07	0.538278	0.682	0.737	0.00560645	6	Morf4l2
Alyref	4.22015e-07	0.565083	0.682	0.752	0.00767392	6	Alyref
Bex4	4.91709e-07	0.547395	0.595	0.608	0.00894124	6	Bex4
Eif4a31	6.01267e-07	0.603357	0.564	0.541	0.0109334	6	Eif4a3
Cyc11	7.2152e-07	0.50917	0.744	0.819	0.0131201	6	Cyc1
Ass11	1.88311e-06	0.560523	0.636	0.671	0.0342425	6	Ass1
Mrpl28	2.34229e-06	0.559267	0.615	0.667	0.0425921	6	Mrpl28
Dnaja2	2.51931e-06	0.624706	0.579	0.618	0.0458111	6	Dnaja2
