# Supplementary material for: Comparative Analyses of Single-Cell Transcriptomic Profiles between In Vitro Totipotent Blastomere-like Cells and In Vivo Early Mouse Embryonic Cells
Source: Cells. 2021 Nov 10;10(11):3111. doi: 10.3390/cells10113111 (PMC8621967; doi:10.3390/cells10113111)
Supplement: Supplementary file 1 [file cells-10-03111-s001.zip › Sup file/Gene list/HigherAdjMidLate2CvsavgTBLC.markers.xlsx]

## Sheet: Sheet1
Gene_Symbol	p_val	avg_log2FC	pct.1	pct.2	p_val_adj
Gm5662	3.80513e-16	2.67155	1	0.442	7.61026e-13
Gm8300	2.51165e-16	2.57034	1	0.42	5.02331e-13
Gm8994	2.33653e-15	2.45585	1	0.474	4.67307e-12
Gm5039	3.40099e-18	2.41262	1	0.321	6.80198e-15
Gm21761	9.81771e-19	2.39148	1	0.336	1.96354e-15
Gm4340	7.42098e-46	2.3538	1	0.099	1.4842e-42
Gm4027	3.19319e-21	2.35029	1	0.284	6.38639e-18
BC080695	1.19862e-47	2.14398	1	0.098	2.39724e-44
Atf2	2.7436e-17	1.91876	1	0.394	5.4872e-14
Gm13119	2.72995e-43	1.81218	1	0.109	5.45991e-40
Gm428	3.19184e-78	1.76041	1	0.055	6.38367e-75
Gm8332	2.26872e-41	1.75936	1	0.113	4.53744e-38
Sp110	2.28401e-27	1.75583	1	0.175	4.56802e-24
Snw1	8.47187e-15	1.74716	1	0.56	1.69437e-11
AF067061	4.82228e-38	1.73473	1	0.126	9.64455e-35
Nelfa	1.28722e-16	1.73244	1	0.401	2.57444e-13
Zscan4d	4.91041e-29	1.72786	1	0.166	9.82082e-26
Ercc4	5.31051e-25	1.7079	1	0.197	1.0621e-21
Fundc1	1.47494e-28	1.68212	1	0.164	2.94989e-25
Ppig	5.7918e-14	1.60357	1	0.7	1.15836e-10
Zfp560	1.04103e-16	1.57453	1	0.382	2.08207e-13
BC147527	1.42787e-38	1.5472	1	0.12	2.85573e-35
Scamp1	4.02911e-22	1.54561	1	0.219	8.05822e-19
Gm8016	2.85371e-32	1.48561	1	0.146	5.70742e-29
Zscan4c	1.01967e-26	1.44334	1	0.168	2.03933e-23
Usp17lc	1.26676e-47	1.42564	1	0.092	2.53352e-44
Cab39	1.39167e-15	1.4062	1	0.434	2.78335e-12
Gm2022	2.72502e-69	1.37976	1	0.061	5.45005e-66
Gm48799	1.32646e-71	1.37944	1	0.059	2.65292e-68
Ddit4l	1.69485e-13	1.33834	1	0.42	3.38971e-10
C1d	1.35431e-11	1.32158	1	0.624	2.70861e-08
Aqr	8.97556e-13	1.31171	1	0.507	1.79511e-09
Dnajb14	3.11523e-26	1.30125	1	0.185	6.23046e-23
Zfp516	6.87753e-25	1.29644	1	0.19	1.37551e-21
Gm21762	3.30464e-32	1.28585	1	0.141	6.60929e-29
Prex2	4.83111e-26	1.26081	1	0.171	9.66221e-23
Zfp352	2.68351e-106	1.24807	1	0.038	5.36703e-103
Usp17la	2.94631e-53	1.24695	1	0.08	5.89262e-50
Hspa1a	2.011e-88	1.21296	1	0.048	4.022e-85
Gm2016	1.96422e-32	1.19147	1	0.127	3.92844e-29
Gm13078	1.96196e-80	1.18637	0.909	0.033	3.92391e-77
Lonp2	7.7835e-20	1.18108	1	0.228	1.5567e-16
Tmem92	1.50309e-47	1.1753	1	0.088	3.00617e-44
Dppa2	1.21761e-11	1.16342	1	0.605	2.43523e-08
Gm12794	6.12486e-59	1.14965	1	0.071	1.22497e-55
Slc16a6	6.97876e-41	1.13189	1	0.106	1.39575e-37
Zscan4-ps2	1.22818e-22	1.11187	1	0.201	2.45635e-19
Dst	1.27869e-13	1.09545	1	0.376	2.55738e-10
B020031M17Rik	9.72841e-79	1.08955	1	0.052	1.94568e-75
Gm48754	4.61042e-70	1.08493	1	0.059	9.22084e-67
Cwc22	1.23693e-15	1.07404	1	0.306	2.47385e-12
Rbbp6	2.61147e-12	1.05987	1	0.455	5.22295e-09
Zfp936	6.44043e-18	1.05309	0.864	0.131	1.28809e-14
Arg2	3.22364e-52	1.04348	1	0.079	6.44728e-49
Zscan4-ps1	1.87939e-92	1.03951	1	0.045	3.75879e-89
Gm4858	1.1054e-113	1.03345	1	0.035	2.2108e-110
Glrx2	2.71673e-12	1.00897	1	0.426	5.43346e-09
Pdgfrl	1.93573e-52	1.00668	1	0.08	3.87146e-49
Ubtfl1	6.13757e-129	0.997655	1	0.031	1.22751e-125
Lmx1a	1.5351e-76	0.990067	1	0.053	3.07021e-73
Dnajb9	4.77345e-21	0.990014	1	0.207	9.5469e-18
Zscan4-ps3	6.84221e-64	0.989028	1	0.065	1.36844e-60
Cep57l1	3.1319e-25	0.969201	1	0.17	6.26381e-22
Lgals4	1.82309e-24	0.968393	1	0.169	3.64617e-21
Spesp1	3.22506e-53	0.957355	1	0.077	6.45012e-50
Sdhaf3	5.56013e-23	0.950852	1	0.191	1.11203e-19
Gm5580	1.29936e-59	0.942763	1	0.069	2.59872e-56
Fgf1	1.16073e-78	0.930258	1	0.051	2.32146e-75
Rfpl4b	9.39878e-274	0.929867	0.955	0.009	1.87976e-270
0610040J01Rik	6.94447e-54	0.88718	1	0.075	1.38889e-50
Zfp809	4.71917e-23	0.861282	1	0.173	9.43834e-20
AC125149.3	1.30251e-74	0.85713	1	0.054	2.60502e-71
Gpbp1	1.93379e-11	0.817567	1	0.376	3.86758e-08
B020004J07Rik	8.01736e-93	0.81198	0.909	0.028	1.60347e-89
Txnip	4.96726e-13	0.791593	1	0.319	9.93451e-10
Fthl17c	6.97967e-19	0.786165	1	0.213	1.39593e-15
Snai1	7.83001e-65	0.77958	1	0.063	1.566e-61
Mecom	1.74747e-53	0.777394	1	0.075	3.49494e-50
Gm43263	3.03286e-93	0.776529	1	0.042	6.06571e-90
Gm5	7.23492e-141	0.7746	0.955	0.022	1.44698e-137
Gm38947	8.8141e-97	0.77072	1	0.041	1.76282e-93
Olfr881	5.25503e-77	0.766521	1	0.051	1.05101e-73
Cacna1s	1.17884e-59	0.765004	1	0.067	2.35767e-56
Adcy2	5.07546e-44	0.761792	1	0.09	1.01509e-40
Rxra	1.4538e-33	0.746687	1	0.119	2.9076e-30
Mbd5	1.72974e-56	0.74577	1	0.071	3.45949e-53
Gm11487	1.15824e-55	0.732948	0.727	0.012	2.31648e-52
Arhgef26	1.78331e-34	0.731002	1	0.113	3.56662e-31
Gm11238	7.83597e-54	0.727715	1	0.074	1.56719e-50
Zbed3	5.97668e-78	0.725385	1	0.053	1.19534e-74
Prps1	1.04244e-08	0.723187	1	0.433	2.08489e-05
Gm12800	3.71778e-91	0.711451	1	0.044	7.43556e-88
Zfp707	1.16725e-25	0.708305	0.955	0.131	2.33449e-22
Gm26870	2.99531e-21	0.703469	1	0.224	5.99062e-18
Csrnp3	3.73793e-102	0.683498	1	0.039	7.47586e-99
Gabra1	1.30502e-152	0.67841	1	0.025	2.61005e-149
Drr1	1.64149e-62	0.666061	1	0.063	3.28299e-59
Ric3	7.34463e-29	0.660177	1	0.134	1.46893e-25
Uap1	8.13704e-13	0.658599	1	0.285	1.62741e-09
Gm8953	3.93871e-104	0.65644	1	0.037	7.87741e-101
Phc2	5.25909e-24	0.647189	1	0.159	1.05182e-20
Arfgef1	2.20268e-31	0.644947	1	0.125	4.40537e-28
Duoxa2	2.27865e-52	0.6382	0.682	0.007	4.5573e-49
C86187	1.72803e-278	0.632744	0.773	0	3.45605e-275
Fbxo15	5.26165e-08	0.632084	1	0.563	0.000105233
Antxr1	1.49105e-103	0.625764	0.955	0.031	2.9821e-100
Mgll	1.75024e-41	0.623503	1	0.093	3.50048e-38
Fam173b	1.03687e-51	0.620769	1	0.078	2.07373e-48
Pramef8	1.41537e-27	0.618482	0.909	0.095	2.83074e-24
AU019990	8.41378e-76	0.614939	1	0.051	1.68276e-72
Olfr815	6.77426e-205	0.611438	1	0.017	1.35485e-201
Rimklb	3.18127e-52	0.609784	1	0.077	6.36254e-49
Echdc3	1.30268e-63	0.588845	1	0.062	2.60535e-60
Usp26	5.18765e-34	0.587054	1	0.11	1.03753e-30
Slc16a1	3.07319e-27	0.585428	1	0.137	6.14637e-24
Ptpn1	1.09697e-06	0.581524	0.909	0.302	0.00219393
Slc30a1	4.56673e-24	0.581344	0.864	0.088	9.13346e-21
Plk2	1.68156e-07	0.581053	1	0.391	0.000336311
Sac3d1	1.26428e-08	0.580237	1	0.399	2.52856e-05
Asxl1	6.26775e-19	0.576581	0.955	0.164	1.25355e-15
Olfr376	1.07249e-115	0.576524	1	0.034	2.14497e-112
Gtf2a1	7.47234e-30	0.572803	1	0.129	1.49447e-26
Stk35	1.57607e-25	0.571837	0.909	0.103	3.15214e-22
Tbc1d12	6.77236e-34	0.569049	1	0.113	1.35447e-30
Hspa1b	4.23421e-249	0.562923	1	0.014	8.46843e-246
Cbfa2t2	8.06863e-24	0.556503	0.955	0.128	1.61373e-20
Rbmx	4.32213e-49	0.554983	0.864	0.043	8.64426e-46
Ccser1	1.862e-50	0.552628	1	0.076	3.72399e-47
Gm32856	7.02452e-43	0.551697	1	0.091	1.4049e-39
Abhd6	9.20326e-21	0.54988	0.955	0.147	1.84065e-17
Tprn	1.39262e-05	0.543929	0.682	0.101	0.0278524
1810062G17Rik	1.69268e-59	0.543762	1	0.066	3.38536e-56
Rbm15	1.77692e-17	0.539754	0.955	0.17	3.55383e-14
Phf11a	2.02594e-107	0.53643	1	0.036	4.05187e-104
Fkbpl	1.19672e-11	0.534012	0.727	0.07	2.39343e-08
Stau1	6.04999e-19	0.533691	0.955	0.164	1.21e-15
Prdm2	1.30721e-16	0.530706	0.864	0.125	2.61442e-13
Zfp296	1.48955e-08	0.530582	0.955	0.312	2.9791e-05
Bmi1	9.00627e-67	0.528462	0.955	0.049	1.80125e-63
Limch1	2.64711e-40	0.526581	0.955	0.078	5.29422e-37
Gm20767	4.70958e-117	0.525954	1	0.033	9.41916e-114
Gm38642	2.29026e-135	0.523688	1	0.028	4.58053e-132
Zfp574	7.51586e-18	0.52008	0.818	0.089	1.50317e-14
Omt2b	0	0.518445	0.818	0	0
Olfr787	9.6408e-94	0.518099	1	0.041	1.92816e-90
Gdap1	0	0.516779	0.864	0.002	0
Inpp4b	8.52121e-81	0.512408	1	0.048	1.70424e-77
1600025M17Rik	2.05577e-141	0.508912	0.773	0.005	4.11154e-138
AC168977.1	2.38479e-81	0.508536	1	0.048	4.76958e-78
Zfp622	1.56913e-06	0.496129	1	0.48	0.00313826
Fkbp5	7.11511e-22	0.490887	1	0.164	1.42302e-18
Pkd2l2	3.44548e-07	0.489383	0.545	0.002	0.000689096
Yy2	1.40345e-32	0.488919	0.591	0	2.8069e-29
Sesn2	1.58062e-09	0.488604	0.909	0.237	3.16125e-06
Gm48764	1.11988e-89	0.487944	1	0.043	2.23976e-86
Mad2l1bp	2.11569e-26	0.48753	1	0.137	4.23139e-23
Gpatch3	4.81246e-48	0.485972	0.909	0.055	9.62492e-45
A930014E10Rik	1.14354e-47	0.485358	1	0.08	2.28708e-44
Foxm1	3.25994e-32	0.484587	0.955	0.099	6.51987e-29
Gpbp1l1	2.6118e-10	0.482285	1	0.312	5.22361e-07
Micu1	5.85897e-31	0.479998	1	0.119	1.17179e-27
Papd7	2.69343e-28	0.479096	0.909	0.091	5.38685e-25
Chrm3	4.92661e-113	0.477399	1	0.034	9.85322e-110
Fam124a	4.85712e-30	0.474932	1	0.123	9.71424e-27
Btg4	1.40345e-32	0.474286	0.591	0	2.8069e-29
Gm20234	6.52567e-99	0.470118	1	0.039	1.30513e-95
Platr25	1.07596e-74	0.468137	1	0.052	2.15192e-71
Gm6507	2.24472e-105	0.466295	1	0.037	4.48943e-102
Tcstv3	4.56975e-71	0.466012	1	0.055	9.1395e-68
Jun	3.27905e-11	0.464845	1	0.297	6.55809e-08
2700007P21Rik	4.84849e-194	0.462823	0.727	0	9.69698e-191
Omt2a	4.84849e-194	0.461083	0.727	0	9.69698e-191
Gtf3c6	2.64015e-09	0.460484	1	0.324	5.28031e-06
Stox1	4.12786e-157	0.459354	1	0.024	8.25572e-154
Klhl11	1.28754e-75	0.458771	0.909	0.034	2.57508e-72
Zscan5b	3.00958e-218	0.458164	0.773	0.001	6.01917e-215
Tbcc	3.58672e-10	0.457298	0.909	0.218	7.17344e-07
Slc34a2	7.49062e-137	0.455305	0.864	0.013	1.49812e-133
Clp1	1.88722e-08	0.453672	1	0.346	3.77444e-05
C230081A13Rik	0	0.452278	0.864	0	0
Ankrd43	1.40345e-32	0.449873	0.591	0	2.8069e-29
Fam109a	6.61378e-21	0.448969	0.773	0.057	1.32276e-17
Gltpd1	4.20912e-71	0.44698	0.636	0	8.41825e-68
9530059O14Rik	8.27032e-40	0.446618	1	0.095	1.65406e-36
Imp3	6.57863e-07	0.445866	1	0.416	0.00131573
Gm10696	1.28026e-41	0.445264	0.818	0.038	2.56053e-38
Lpar6	2.77699e-12	0.444586	0.727	0.065	5.55398e-09
Zfp592	9.13445e-49	0.442699	0.909	0.055	1.82689e-45
Gpr50	1.31088e-27	0.441171	0.591	0.001	2.62176e-24
Hsf1	2.54296e-23	0.439705	1	0.148	5.08592e-20
Ccna2	3.34294e-06	0.438145	1	0.474	0.00668588
Siah2	4.15443e-44	0.437852	1	0.088	8.30886e-41
Pemt	2.04868e-34	0.432655	0.909	0.075	4.09736e-31
Thap11	3.74166e-08	0.43204	0.864	0.227	7.48332e-05
Rmnd5a	1.83503e-20	0.432037	1	0.17	3.67005e-17
Nlrp14	9.08955e-218	0.431349	0.818	0.004	1.81791e-214
Zfp599	7.32473e-95	0.430325	0.955	0.034	1.46495e-91
Slc45a3	1.03832e-112	0.428185	0.818	0.012	2.07664e-109
Gpr172b	4.84849e-194	0.426107	0.727	0	9.69698e-191
Ctf2	1.54979e-87	0.42252	1	0.044	3.09958e-84
Csrnp1	5.66553e-20	0.418354	0.955	0.145	1.13311e-16
Slc27a2	1.55646e-59	0.417862	1	0.065	3.11291e-56
Hinfp	9.77358e-14	0.416175	0.773	0.083	1.95472e-10
Sp140	2.79198e-93	0.414218	1	0.042	5.58396e-90
A630007B06Rik	4.84849e-194	0.413209	0.727	0	9.69698e-191
Zswim3	2.44463e-08	0.413015	0.636	0.037	4.88925e-05
Ptplad1	6.47317e-125	0.412358	0.682	0	1.29463e-121
Gata1	2.6089e-32	0.410894	0.636	0.006	5.21779e-29
Mll2	0	0.410658	0.864	0	0
Cnnm2	9.03336e-16	0.409257	0.818	0.096	1.80667e-12
Ell2	1.46552e-14	0.406865	0.864	0.127	2.93103e-11
Rnf11	8.06255e-16	0.406293	0.909	0.147	1.61251e-12
Trim61	0	0.403992	0.864	0.001	0
Arrdc4	3.66626e-10	0.403844	1	0.302	7.33253e-07
Senp1	1.84883e-22	0.403394	0.955	0.134	3.69766e-19
Arhgap29	1.68409e-26	0.403063	0.909	0.095	3.36818e-23
Gm16368	1.61321e-208	0.402345	1	0.017	3.22643e-205
P4ha2	3.22013e-11	0.400782	1	0.279	6.44026e-08
Pde12	3.52849e-12	0.398352	0.818	0.12	7.05699e-09
Sertad1	4.14442e-11	0.398063	0.909	0.199	8.28884e-08
Clec10a	5.66493e-120	0.397655	1	0.032	1.13299e-116
Znhit3	1.96549e-06	0.397489	1	0.442	0.00393097
Mettl11a	2.80651e-09	0.396494	0.545	0	5.61303e-06
A530040E14Rik	8.02143e-69	0.395543	1	0.056	1.60429e-65
Dcaf5	2.45245e-31	0.394333	0.818	0.051	4.9049e-28
Gli3	4.45561e-36	0.394272	0.818	0.044	8.91121e-33
Jak2	2.93201e-102	0.393888	0.955	0.031	5.86402e-99
Plekho2	1.75604e-43	0.389434	0.773	0.026	3.51207e-40
Gm20625	2.4556e-130	0.389237	1	0.029	4.91119e-127
Qpctl	7.13941e-46	0.389042	0.864	0.045	1.42788e-42
Tcfap2e	0	0.388418	0.864	0	0
Trim60	0	0.38715	0.864	0	0
AA415398	0	0.386426	0.818	0	0
Mmp19	1.36116e-101	0.384905	0.682	0.001	2.72233e-98
2410016O06Rik	1.72803e-278	0.38481	0.773	0	3.45605e-275
Zfyve20	1.40345e-32	0.38478	0.591	0	2.8069e-29
Arid5a	8.43873e-101	0.381295	0.864	0.019	1.68775e-97
Fam83d	2.96082e-16	0.379446	0.909	0.142	5.92164e-13
Kif4	3.22148e-25	0.379314	0.909	0.098	6.44297e-22
Cnot6l	9.02969e-41	0.378542	0.955	0.077	1.80594e-37
Syne2	2.98355e-29	0.37829	0.818	0.054	5.96709e-26
Micall1	1.49644e-34	0.377744	0.727	0.022	2.99288e-31
Mtus1	3.25603e-75	0.377536	0.955	0.043	6.51207e-72
Gm43678	1.48555e-139	0.376424	1	0.027	2.97111e-136
Ssx2ip	6.42042e-16	0.376231	0.909	0.144	1.28408e-12
Zfp217	6.5645e-18	0.375627	0.909	0.133	1.3129e-14
Armc7	7.36369e-121	0.374718	0.773	0.007	1.47274e-117
Snx9	3.00379e-53	0.374244	0.864	0.039	6.00759e-50
Obox3	5.39616e-148	0.373844	0.773	0.004	1.07923e-144
Hic2	1.99964e-10	0.373147	0.955	0.241	3.99929e-07
Fam46b	3.1092e-20	0.367551	0.682	0.025	6.21841e-17
Nup214	2.20246e-14	0.367124	1	0.217	4.40492e-11
Dcdc2c	1.468e-268	0.367033	1	0.012	2.93601e-265
Sp6	3.50812e-85	0.366786	0.864	0.023	7.01624e-82
Rhpn2	3.32587e-37	0.366311	0.773	0.031	6.65175e-34
Gm97	2.80651e-09	0.366068	0.545	0	5.61303e-06
Ddr2	2.35303e-32	0.365466	0.727	0.024	4.70606e-29
4933440M02Rik	2.54807e-105	0.365123	1	0.036	5.09614e-102
Ptpn11	1.55834e-13	0.364958	1	0.229	3.11667e-10
Gm47510	2.87212e-150	0.364292	1	0.025	5.74424e-147
Il6ra	3.75959e-30	0.362281	0.864	0.067	7.51919e-27
D6Ertd527e	1.38992e-44	0.36134	0.636	0.003	2.77983e-41
Nexn	3.43692e-98	0.361078	0.773	0.009	6.87384e-95
Olfr374	2.13304e-115	0.357577	1	0.033	4.26608e-112
Ccdc60	9.17285e-103	0.357326	1	0.037	1.83457e-99
Tob2	4.82103e-28	0.35673	0.909	0.089	9.64205e-25
Zfp367	1.43782e-08	0.355868	0.682	0.063	2.87565e-05
1700017B05Rik	9.87699e-18	0.355807	0.909	0.134	1.9754e-14
Ccdc6	8.77397e-24	0.354086	1	0.143	1.75479e-20
Sh2d3c	7.02306e-53	0.353843	0.818	0.029	1.40461e-49
AU015228	0	0.353688	0.864	0	0
Ube2d2	0	0.351013	0.909	0	0
Dmrtb1	1.53588e-113	0.350844	0.773	0.007	3.07175e-110
Arap2	8.87735e-15	0.349832	0.909	0.151	1.77547e-11
Dub1a	4.20912e-71	0.349726	0.636	0	8.41825e-68
Vil1	3.89376e-98	0.348396	0.727	0.005	7.78752e-95
Fam186b	6.57198e-150	0.34793	1	0.025	1.3144e-146
Gsg2	4.20912e-71	0.347878	0.636	0	8.41825e-68
Uchl1	1.38014e-08	0.34783	1	0.3	2.76029e-05
Fbxo33	2.21526e-14	0.346759	0.909	0.156	4.43053e-11
Gm2056	1.4587e-156	0.346751	1	0.024	2.9174e-153
Card6	1.45998e-85	0.346015	0.682	0.002	2.91995e-82
Dis3l	6.92424e-36	0.345218	0.727	0.021	1.38485e-32
Dusp14	1.62693e-21	0.344186	0.818	0.071	3.25385e-18
Als2	7.12938e-15	0.343847	0.727	0.054	1.42588e-11
G2e3	3.73363e-12	0.341792	1	0.24	7.46726e-09
Gm28940	2.18508e-83	0.341635	1	0.046	4.37015e-80
Brwd3	5.12796e-38	0.341296	0.864	0.054	1.02559e-34
Sfmbt1	2.03049e-25	0.340797	0.818	0.062	4.06097e-22
Zfp954	1.18209e-36	0.340437	0.864	0.056	2.36417e-33
Arhgap11a	9.17324e-10	0.340286	0.955	0.24	1.83465e-06
Leng1	1.5698e-15	0.33872	0.864	0.123	3.1396e-12
Gm13718	4.84849e-194	0.338642	0.727	0	9.69698e-191
Fmnl3	2.67428e-46	0.337521	0.818	0.034	5.34857e-43
Tcl1b1	1.40345e-32	0.334288	0.591	0	2.8069e-29
Foxr1	3.83926e-83	0.333576	0.818	0.017	7.67851e-80
Hipk3	1.05262e-26	0.332299	0.773	0.044	2.10524e-23
Dcc	3.51643e-29	0.332163	0.682	0.016	7.03286e-26
Akap17b	8.29382e-35	0.331352	0.955	0.088	1.65876e-31
Mfsd5	3.25695e-07	0.32967	0.818	0.178	0.00065139
Accsl	4.52934e-64	0.329603	0.727	0.01	9.05868e-61
C330019G07Rik	4.84849e-194	0.329519	0.727	0	9.69698e-191
EU599041	4.00378e-25	0.328441	0.682	0.019	8.00756e-22
Dusp7	7.81501e-90	0.328154	0.909	0.028	1.563e-86
Sepx1	0	0.327725	0.864	0	0
Cdo1	2.83216e-15	0.327026	0.636	0.018	5.66432e-12
Lpin2	2.12952e-41	0.325679	0.909	0.062	4.25903e-38
Sgol2	4.20912e-71	0.325479	0.636	0	8.41825e-68
Gm8947	3.21085e-193	0.325297	1	0.019	6.4217e-190
Apc	6.54542e-26	0.324701	1	0.133	1.30908e-22
Zfand2a	5.40839e-23	0.323228	0.818	0.068	1.08168e-19
Bspry	4.70301e-13	0.323184	0.773	0.086	9.40602e-10
Fyn	1.10649e-32	0.322549	0.955	0.093	2.21298e-29
Gm47381	8.98333e-154	0.321984	1	0.024	1.79667e-150
Zfp142	3.70832e-27	0.321833	0.818	0.058	7.41664e-24
Cul3	3.94044e-15	0.321373	0.909	0.149	7.88087e-12
2410089E03Rik	7.42923e-21	0.321292	0.864	0.091	1.48585e-17
Eps8	3.83532e-31	0.321011	0.818	0.05	7.67064e-28
Nlrp9b	1.71934e-80	0.320027	0.682	0.003	3.43868e-77
H47	4.84849e-194	0.317285	0.727	0	9.69698e-191
Ranbp9	2.8035e-17	0.315629	0.773	0.066	5.607e-14
Rock1	1.63337e-09	0.315456	1	0.293	3.26675e-06
Dgke	8.65787e-17	0.315279	0.818	0.087	1.73157e-13
Babam2	9.00535e-11	0.314956	1	0.279	1.80107e-07
Hist1h4i	1.87494e-17	0.314796	1	0.18	3.74989e-14
Wapal	0	0.314615	0.955	0	0
Gm1965	6.47317e-125	0.314071	0.682	0	1.29463e-121
Mllt3	2.31643e-35	0.312858	0.727	0.022	4.63287e-32
Rnf6	6.08333e-07	0.312199	0.818	0.183	0.00121667
5730419I09Rik	4.20912e-71	0.31091	0.636	0	8.41825e-68
Prmt6	8.48073e-19	0.310723	0.955	0.146	1.69615e-15
Sfi1	1.55079e-22	0.309949	0.864	0.087	3.10157e-19
Gm21731	4.97655e-113	0.308625	1	0.034	9.9531e-110
Spic	4.50702e-13	0.307568	0.591	0.008	9.01404e-10
Mocs3	2.82603e-40	0.306929	0.909	0.063	5.65207e-37
Prc1	1.07566e-05	0.306528	0.955	0.351	0.0215132
Topors	7.25696e-09	0.305954	1	0.301	1.45139e-05
Jmy	3.18603e-16	0.305747	0.773	0.07	6.37206e-13
Rab43	4.47209e-51	0.305588	0.682	0.007	8.94417e-48
Usp29	6.00699e-137	0.304616	0.727	0.002	1.2014e-133
Fmn2	5.10805e-76	0.303848	0.818	0.019	1.02161e-72
Utp14b	7.4257e-59	0.30283	0.864	0.035	1.48514e-55
Plekha8	9.17897e-16	0.301753	0.864	0.116	1.83579e-12
Ece2	3.92036e-09	0.301237	0.591	0.013	7.84072e-06
Phf20	3.75393e-07	0.300823	1	0.356	0.000750786
Cst7	3.34835e-63	0.300703	0.682	0.005	6.69671e-60
Gcap14	0	0.299981	0.818	0	0
Gpr161	4.03155e-58	0.299961	0.727	0.012	8.06309e-55
D4Wsu53e	1.72803e-278	0.298346	0.773	0	3.45605e-275
Gm11544	6.47317e-125	0.296517	0.682	0	1.29463e-121
Tiam1	7.46256e-29	0.296209	0.773	0.04	1.49251e-25
Dyrk1a	1.58171e-07	0.293089	0.818	0.167	0.000316343
Gm5788	5.50022e-136	0.292371	1	0.028	1.10004e-132
Parp12	4.11835e-27	0.292297	0.773	0.042	8.2367e-24
Ttn	2.21243e-103	0.291858	0.773	0.008	4.42486e-100
Phf15	4.20912e-71	0.291352	0.636	0	8.41825e-68
Pim2	4.93883e-23	0.290698	0.727	0.035	9.87766e-20
Ccrn4l	0	0.287908	0.818	0	0
Nr2c2	1.08904e-09	0.28727	0.727	0.081	2.17809e-06
Kif3c	7.80482e-19	0.286943	0.636	0.014	1.56096e-15
Foxj3	4.0304e-23	0.286749	0.955	0.121	8.0608e-20
Gm15455	6.47317e-125	0.286364	0.682	0	1.29463e-121
Gm7056	1.40345e-32	0.284501	0.591	0	2.8069e-29
Zfp775	2.97752e-10	0.284415	0.636	0.029	5.95504e-07
D2Ertd750e	4.20912e-71	0.284303	0.636	0	8.41825e-68
Rnf122	2.20971e-83	0.282599	0.773	0.012	4.41943e-80
Rnf24	5.38354e-82	0.28243	0.864	0.024	1.07671e-78
Pramef6	3.0371e-100	0.282258	0.727	0.005	6.0742e-97
Ccdc36	2.38576e-96	0.281775	0.773	0.009	4.77153e-93
Lrrn4	7.65028e-95	0.281457	1	0.041	1.53006e-91
Arhgef12	3.48693e-12	0.279605	0.955	0.2	6.97386e-09
Trub2	1.01924e-08	0.279494	0.773	0.12	2.03847e-05
Tpo	2.4281e-46	0.278158	0.773	0.024	4.85619e-43
Acta2	4.31037e-43	0.277897	1	0.084	8.62075e-40
Rlf	8.19443e-08	0.276665	0.864	0.204	0.000163889
Glcci1	0	0.276268	0.909	0.003	0
Plxnc1	1.15848e-177	0.276002	0.727	0	2.31696e-174
Mier2	2.58962e-21	0.275486	1	0.152	5.17924e-18
Abl2	9.09286e-20	0.275181	0.909	0.116	1.81857e-16
Usp17l5	1.40345e-32	0.275067	0.591	0	2.8069e-29
Ammecr1l	4.9782e-09	0.275041	0.818	0.146	9.9564e-06
Arl4d	4.36132e-24	0.274954	0.818	0.063	8.72263e-21
Ficd	7.34872e-31	0.272787	0.727	0.025	1.46974e-27
Tet3	2.36994e-38	0.272761	0.773	0.029	4.73989e-35
Specc1l	5.62659e-16	0.271967	0.864	0.113	1.12532e-12
Crebbp	1.95566e-13	0.27184	1	0.216	3.91133e-10
Bex6	5.49769e-62	0.271457	0.818	0.024	1.09954e-58
Hipk2	4.6755e-20	0.271308	0.727	0.04	9.35099e-17
BC017647	4.84849e-194	0.269885	0.727	0	9.69698e-191
Nlrp9c	5.2926e-28	0.26946	0.409	0.001	1.05852e-24
Tceb3	0	0.269102	0.864	0	0
Spire1	7.95525e-56	0.26894	0.909	0.046	1.59105e-52
2010107G23Rik	4.20912e-71	0.268817	0.636	0	8.41825e-68
Pxt1	2.96488e-307	0.268694	0.818	0.001	5.92976e-304
Hipk1	5.5128e-13	0.265598	0.864	0.14	1.10256e-09
Smurf2	8.41745e-36	0.263737	0.909	0.07	1.68349e-32
Trmt61b	1.40345e-32	0.262561	0.591	0	2.8069e-29
Nav2	1.22007e-24	0.262151	0.864	0.079	2.44014e-21
Acy3	1.92106e-46	0.261695	1	0.079	3.84211e-43
Mtus2	1.65565e-28	0.261345	0.955	0.102	3.31129e-25
Polr3h	3.26325e-08	0.261255	0.909	0.229	6.5265e-05
Pxdc1	5.48534e-90	0.259932	1	0.043	1.09707e-86
Ankrd44	5.91037e-82	0.259107	0.909	0.031	1.18207e-78
Dusp1	9.23264e-06	0.258804	1	0.399	0.0184653
Gm16515	0	0.258613	0.818	0	0
1600015I10Rik	1.40345e-32	0.258558	0.591	0	2.8069e-29
Smek1	4.84849e-194	0.257824	0.727	0	9.69698e-191
Bmp2k	2.39329e-36	0.2578	0.818	0.043	4.78657e-33
Bfsp1	7.22144e-38	0.254859	0.636	0.004	1.44429e-34
Rnf38	1.91238e-14	0.254756	0.773	0.075	3.82476e-11
Orai1	1.77229e-05	0.254751	0.864	0.253	0.0354457
Plk3	5.97696e-06	0.254367	0.773	0.162	0.0119539
Tsc22d2	7.56738e-16	0.254293	0.864	0.115	1.51348e-12
Zbtb5	1.70067e-54	0.254287	0.818	0.028	3.40134e-51
Plekhg1	3.41508e-15	0.253279	0.682	0.033	6.83016e-12
Klhl8	6.94339e-16	0.252581	0.818	0.09	1.38868e-12
Laptm4b	1.12561e-12	0.251806	0.955	0.192	2.25121e-09
Epc1	5.85912e-21	0.251722	0.864	0.09	1.17182e-17
Bag5	1.6879e-10	0.250844	0.864	0.16	3.37579e-07
Ubn1	2.51919e-06	0.250777	0.864	0.229	0.00503839
1700097N02Rik	6.03112e-19	-0.25273	1	0.153	1.20622e-15
Gm32585	1.5456e-23	-0.254894	1	0.132	3.0912e-20
Stard10	2.09092e-17	-0.256475	1	0.161	4.18185e-14
Hist1h2bc	5.24434e-17	-0.260481	1	0.163	1.04887e-13
Lhfpl4	1.08981e-34	-0.261393	1	0.099	2.17962e-31
Emp3	6.49936e-09	-0.263367	1	0.233	1.29987e-05
Gpx2	1.62336e-09	-0.26491	1	0.226	3.24673e-06
Wnt4	3.5719e-19	-0.265983	1	0.151	7.14379e-16
H2-D1	5.06895e-14	-0.2669	1	0.184	1.01379e-10
Pcgf2	5.11532e-13	-0.26807	1	0.191	1.02306e-09
Nr4a1	3.31955e-10	-0.268499	1	0.218	6.63911e-07
Hspb2	3.05949e-07	-0.268802	1	0.256	0.000611897
Aard	8.23547e-11	-0.273622	1	0.212	1.64709e-07
Hilpda	4.61237e-12	-0.276945	1	0.2	9.22473e-09
Srgn	4.72595e-13	-0.280074	1	0.191	9.4519e-10
Olfr889	7.24383e-51	-0.285372	1	0.072	1.44877e-47
Peg10	3.45327e-06	-0.287914	1	0.276	0.00690654
Ahnak2	7.10811e-22	-0.290268	1	0.139	1.42162e-18
Shkbp1	4.53333e-18	-0.295242	1	0.157	9.06666e-15
Dmkn	4.66816e-16	-0.299705	1	0.169	9.33632e-13
Dpys	4.48451e-13	-0.304252	1	0.191	8.96901e-10
Nr0b1	1.74255e-05	-0.308088	1	0.292	0.034851
Tinagl1	5.46322e-09	-0.308593	1	0.232	1.09264e-05
Mt4	6.80706e-13	-0.314402	0.955	0.17	1.36141e-09
Slc15a1	5.66899e-21	-0.314751	1	0.143	1.1338e-17
Pla2g7	8.90763e-07	-0.321085	0.364	0.143	0.00178153
Myo1f	2.71597e-10	-0.326535	1	0.217	5.43195e-07
Gm10827	3.65315e-33	-0.333762	1	0.103	7.3063e-30
Noa1	9.98572e-08	-0.335518	1	0.249	0.000199714
Xaf1	2.82557e-15	-0.338361	1	0.174	5.65114e-12
Cdkn2a	1.17045e-06	-0.341212	1	0.266	0.0023409
Cldn7	8.62001e-09	-0.364292	0.955	0.209	1.724e-05
Rhoc	4.14917e-06	-0.36453	1	0.275	0.00829834
Aqp3	5.6544e-08	-0.376088	1	0.245	0.000113088
Rbp1	1.41209e-09	-0.412724	1	0.225	2.82419e-06
Slc7a3	6.07182e-18	-0.416901	1	0.158	1.21436e-14
Gjb5	6.78613e-09	-0.423251	1	0.233	1.35723e-05
Aldh1a3	1.63106e-10	-0.43173	1	0.215	3.26212e-07
Serpinh1	2.10582e-10	-0.444629	1	0.217	4.21165e-07
Tmem80	5.22426e-37	-0.455042	1	0.094	1.04485e-33
Lefty1	1.57847e-17	-0.501685	1	0.16	3.15693e-14
B2m	1.76086e-06	-0.501973	0.364	0.238	0.00352173
Rasgrp2	8.78134e-06	-0.505913	1	0.281	0.0175627
Klf6	8.15026e-06	-0.546085	1	0.282	0.0163005
Pbld1	2.40204e-14	-0.610427	1	0.181	4.80408e-11
Gm29666	4.62978e-07	-0.806078	1	0.259	0.000925957
S100a10	8.16735e-07	-1.13241	1	0.888	0.00163347
Crip1	7.9215e-07	-1.25904	1	0.92	0.0015843
Gabarapl2	3.91085e-08	-1.40851	1	0.896	7.82169e-05
Zfp42	4.43685e-06	-1.42955	1	0.904	0.0088737
