# Supplementary material for: Comparative Analyses of Single-Cell Transcriptomic Profiles between In Vitro Totipotent Blastomere-like Cells and In Vivo Early Mouse Embryonic Cells
Source: Cells. 2021 Nov 10;10(11):3111. doi: 10.3390/cells10113111 (PMC8621967; doi:10.3390/cells10113111)
Supplement: Supplementary file 1 [file cells-10-03111-s001.zip › Sup file/Gene list/HigherAdjTBLCcluster3.markers.xlsx]

## Sheet: Sheet1
Gene_Symbol	p_val	avg_log2FC	pct.1	pct.2	p_val_adj
Gm8994	1.05227e-162	3.99849	0.788	0.434	2.10455e-159
Gm21761	6.54017e-144	3.27849	0.669	0.301	1.30803e-140
Gm5662	9.62941e-260	3.24017	0.88	0.385	1.92588e-256
Gm8300	3.12829e-224	3.13423	0.828	0.372	6.25657e-221
Gm26870	5.99896e-119	2.81726	0.593	0.237	1.19979e-115
Gm5039	1.07694e-181	2.80945	0.708	0.283	2.15388e-178
Gm4027	7.29044e-156	2.69142	0.652	0.254	1.45809e-152
Zscan4-ps2	3.93341e-156	2.28086	0.568	0.178	7.86682e-153
Nelfa	2.15458e-119	2.23765	0.691	0.366	4.30916e-116
Sp110	2.02502e-150	2.22735	0.515	0.14	4.05004e-147
Cwc22	2.15922e-161	2.10153	0.665	0.262	4.31845e-158
Zscan4c	1.91524e-170	2.04454	0.543	0.145	3.83048e-167
Zscan4d	2.33427e-142	1.89746	0.51	0.149	4.66853e-139
Gm8016	5.64228e-102	1.82341	0.44	0.143	1.12846e-98
AF067061	4.90889e-69	1.72414	0.364	0.133	9.81777e-66
Atf2	6.16107e-127	1.69777	0.701	0.347	1.23221e-123
BC147527	5.66218e-71	1.69461	0.36	0.128	1.13244e-67
Aqr	3.17337e-115	1.6863	0.758	0.46	6.34674e-112
Fbxo15	1.05042e-110	1.6814	0.798	0.516	2.10083e-107
Scamp1	4.87182e-142	1.66333	0.554	0.177	9.74363e-139
Gm21762	5.34294e-85	1.66264	0.406	0.14	1.06859e-81
Lonp2	5.60298e-153	1.64302	0.586	0.186	1.1206e-149
Glrx2	1.27863e-140	1.5954	0.748	0.409	2.55726e-137
Gm8332	6.92452e-124	1.58872	0.422	0.108	1.3849e-120
Ercc4	8.95647e-170	1.58526	0.566	0.152	1.79129e-166
Gm4340	2.73465e-66	1.56898	0.325	0.111	5.4693e-63
Zfp560	3.13468e-75	1.55361	0.619	0.382	6.26935e-72
C1d	9.22652e-80	1.54365	0.794	0.597	1.8453e-76
Cab39	1.48807e-105	1.52733	0.701	0.398	2.97613e-102
Zfp516	2.47726e-108	1.45515	0.493	0.178	4.95451e-105
Ddit4l	2.38984e-100	1.43249	0.693	0.395	4.77967e-97
BC080695	3.2466e-119	1.41129	0.396	0.097	6.49319e-116
Ppig	3.80418e-100	1.40906	0.848	0.669	7.60837e-97
9530059O14Rik	2.07037e-97	1.40266	0.363	0.099	4.14074e-94
Snw1	8.64328e-87	1.40182	0.765	0.525	1.72866e-83
Usp17lc	1.18185e-107	1.39222	0.374	0.095	2.36371e-104
Gm48799	2.02165e-75	1.34456	0.285	0.074	4.0433e-72
Prps1	3.21067e-115	1.32285	0.715	0.388	6.42134e-112
Gm2016	5.22089e-162	1.31553	0.454	0.085	1.04418e-158
Fundc1	1.43951e-79	1.29077	0.403	0.144	2.87901e-76
Lgals4	1.76825e-103	1.27346	0.463	0.153	3.53651e-100
Dst	1.42949e-84	1.26899	0.643	0.363	2.85899e-81
Ddit4	1.72967e-80	1.26057	0.792	0.609	3.45933e-77
Mgll	1.71459e-125	1.26001	0.38	0.079	3.42918e-122
Prex2	2.76696e-87	1.25926	0.447	0.166	5.53392e-84
Avpi1	4.68112e-119	1.2413	0.881	0.72	9.36224e-116
Gm11238	6.3471e-55	1.24086	0.278	0.093	1.26942e-51
Dppa2	4.649e-92	1.23349	0.791	0.566	9.298e-89
Dnajb9	2.73403e-97	1.20686	0.506	0.193	5.46806e-94
Gm13119	3.33097e-110	1.17608	0.402	0.107	6.66194e-107
Arhgef26	6.13308e-119	1.17284	0.398	0.095	1.22662e-115
Tmem92	3.49853e-108	1.15335	0.368	0.091	6.99705e-105
Uap1	1.12057e-65	1.13855	0.525	0.27	2.24114e-62
Dnajb14	1.95865e-42	1.12188	0.37	0.187	3.9173e-39
Fam124a	4.45236e-109	1.11703	0.414	0.119	8.90472e-106
A930014E10Rik	2.23466e-75	1.1039	0.316	0.091	4.46932e-72
Gm48754	1.24214e-70	1.10358	0.278	0.076	2.48428e-67
Rbbp6	7.8439e-46	1.08164	0.609	0.438	1.56878e-42
Sdhaf3	4.79256e-58	1.07274	0.417	0.197	9.58512e-55
Brd2	4.60233e-84	1.06472	0.795	0.626	9.20467e-81
Clp1	2.62597e-95	1.03928	0.634	0.314	5.25194e-92
AC160336.1	1.35977e-11	1.01126	0.482	0.425	2.71954e-08
Zscan4-ps3	2.03103e-52	1.00808	0.262	0.086	4.06206e-49
Rxra	1.03514e-75	1.00785	0.342	0.107	2.07029e-72
Rrm2b	1.52791e-15	0.997886	0.476	0.387	3.05581e-12
Gpbp1l1	7.76993e-71	0.996235	0.55	0.29	1.55399e-67
Tsen2	4.21272e-81	0.993129	0.474	0.197	8.42545e-78
Limch1	3.00314e-93	0.992785	0.31	0.069	6.00627e-90
Zfp809	1.00147e-73	0.967709	0.41	0.156	2.00294e-70
Znhit3	3.44977e-79	0.963626	0.67	0.41	6.89953e-76
Usp17la	1.50864e-82	0.925923	0.325	0.091	3.01729e-79
Adcy2	4.03174e-79	0.906375	0.335	0.1	8.06349e-76
Gm2022	3.66754e-62	0.897852	0.252	0.068	7.33508e-59
Zfp296	7.57902e-58	0.860394	0.526	0.285	1.5158e-54
0610040J01Rik	1.37544e-51	0.853906	0.273	0.095	2.75089e-48
2310040G24Rik	2.94253e-47	0.846202	0.287	0.11	5.88506e-44
Drr1	4.66204e-67	0.83293	0.28	0.08	9.32408e-64
Nlrc3	2.6827e-09	0.825248	0.267	0.199	5.36539e-06
Gm32856	1.41984e-38	0.822043	0.269	0.112	2.83969e-35
Ccser1	2.10743e-50	0.806191	0.273	0.096	4.21486e-47
Slc27a2	3.87398e-49	0.796445	0.256	0.086	7.74796e-46
Arg2	3.68889e-94	0.795538	0.309	0.065	7.37778e-91
P4ha2	6.6812e-54	0.778509	0.535	0.286	1.33624e-50
Cacna1s	2.99945e-73	0.777306	0.295	0.082	5.99891e-70
Spesp1	1.24935e-59	0.769022	0.288	0.093	2.4987e-56
Hist1h3c	2.94941e-34	0.744972	0.323	0.164	5.89883e-31
Pdgfrl	2.08371e-52	0.740987	0.284	0.099	4.16743e-49
Cep57l1	5.67248e-50	0.737382	0.356	0.155	1.1345e-46
Marveld1	6.80451e-48	0.729107	0.356	0.157	1.3609e-44
Defb25	2.69519e-53	0.728417	0.289	0.102	5.39038e-50
Micu1	5.80469e-34	0.720646	0.296	0.142	1.16094e-30
Zfand5	1.15443e-41	0.715881	0.598	0.432	2.30886e-38
Plk4	7.14584e-07	0.709745	0.56	0.529	0.00142917
Csrnp1	4.13647e-34	0.702167	0.295	0.141	8.27294e-31
Babam2	7.75979e-26	0.694948	0.424	0.289	1.55196e-22
Id3	4.43407e-15	0.685546	0.529	0.431	8.86814e-12
Pim1	2.87319e-22	0.676487	0.352	0.221	5.74638e-19
Amd2	5.41952e-45	0.67215	0.267	0.1	1.0839e-41
Fbxo34	4.24344e-25	0.667462	0.382	0.243	8.48688e-22
Tbc1d12	2.49852e-56	0.651052	0.303	0.107	4.99704e-53
Fthl17c	3.85046e-29	0.649639	0.375	0.221	7.70093e-26
Glrx	6.26769e-27	0.632418	0.521	0.387	1.25354e-23
Mecom	3.69582e-54	0.630463	0.285	0.097	7.39163e-51
Gpx4	2.17455e-33	0.626905	1	0.996	4.34909e-30
Arrdc4	3.31597e-24	0.611777	0.439	0.312	6.63194e-21
Igfbp2	2.78246e-24	0.592539	0.873	0.81	5.56493e-21
Cdv3	1.5496e-31	0.586577	0.893	0.829	3.0992e-28
Usp26	1.20098e-28	0.585925	0.27	0.131	2.40196e-25
Zfp622	6.2757e-27	0.577475	0.609	0.469	1.25514e-23
Ubc	1.54572e-30	0.568761	0.769	0.658	3.09145e-27
Clu	1.3726e-18	0.562447	0.547	0.427	2.74521e-15
Pttg1	1.69944e-28	0.547098	0.711	0.606	3.39887e-25
Guca1a	5.49787e-14	0.545512	0.396	0.306	1.09957e-10
Id1	4.96013e-12	0.508651	0.712	0.671	9.92026e-09
H2afx	5.15006e-25	0.504042	0.74	0.665	1.03001e-21
Ppp1r15a	3.97223e-25	0.495142	0.343	0.199	7.94446e-22
Atf4	4.63595e-15	0.493794	0.614	0.542	9.27191e-12
Jun	6.4338e-17	0.492042	0.425	0.313	1.28676e-13
4933434E20Rik	5.76905e-07	0.480903	0.285	0.233	0.00115381
Fbxo33	8.33548e-33	0.479884	0.307	0.152	1.6671e-29
Dazl	9.30921e-23	0.475625	0.54	0.399	1.86184e-19
Ric3	1.1069e-18	0.458645	0.267	0.156	2.2138e-15
Hist1h4i	2.74124e-15	0.453403	0.305	0.204	5.48249e-12
H1f0	1.95463e-08	0.4459	0.355	0.295	3.90927e-05
Btg2	2.40256e-13	0.437405	0.529	0.447	4.80512e-10
Rbmx2	8.40782e-19	0.435865	0.388	0.278	1.68156e-15
Gabarapl2	3.98582e-15	0.394229	0.903	0.89	7.97165e-12
Cks2	1.08802e-18	0.387639	0.853	0.819	2.17603e-15
Akirin2	2.2994e-12	0.385379	0.525	0.452	4.59881e-09
Sac3d1	1.03786e-15	0.379043	0.503	0.405	2.07571e-12
Mad2l1bp	8.92354e-24	0.374165	0.271	0.143	1.78471e-20
Id2	3.2587e-15	0.371715	0.381	0.271	6.5174e-12
Uchl1	4.2069e-13	0.369769	0.418	0.323	8.4138e-10
Kif2c	2.19202e-16	0.363978	0.386	0.269	4.38405e-13
Kdm5b	8.4037e-12	0.358156	0.695	0.634	1.68074e-08
Ccna2	3.03914e-11	0.357291	0.536	0.464	6.07827e-08
Gadd45b	1.19561e-12	0.343718	0.301	0.21	2.39122e-09
Cggbp1	5.87015e-12	0.342866	0.647	0.612	1.17403e-08
Pnp	5.74907e-12	0.338908	0.425	0.334	1.14981e-08
Sfn	1.13632e-06	0.33671	0.706	0.675	0.00227263
Upp1	2.06038e-22	0.322275	0.965	0.935	4.12076e-19
Ubap1	4.89336e-14	0.311339	0.271	0.183	9.78673e-11
Tgs1	5.11519e-06	0.310755	0.445	0.401	0.0102304
Ube2c	4.35742e-15	0.307452	0.758	0.684	8.71483e-12
Cdc20	1.22408e-12	0.30069	0.796	0.727	2.44816e-09
Utp3	2.86252e-09	0.299636	0.557	0.501	5.72504e-06
Pnrc1	8.00656e-07	0.283251	0.41	0.36	0.00160131
Rpl39l	9.72189e-09	0.282312	0.499	0.432	1.94438e-05
Asns	3.86386e-10	0.281079	0.659	0.584	7.72771e-07
Imp3	9.48452e-08	0.278914	0.479	0.428	0.00018969
Tlk2	9.67499e-07	0.272686	0.427	0.384	0.001935
Gpbp1	3.48959e-07	0.271336	0.435	0.376	0.000697918
Utp23	4.52582e-08	0.263246	0.346	0.284	9.05164e-05
Abt1	1.24906e-07	0.262428	0.428	0.372	0.000249812
1190005I06Rik	1.86756e-17	-0.256188	0.194	0.375	3.73512e-14
Ftl1-ps1	6.26262e-08	-0.256304	0.511	0.641	0.000125252
Psip1	4.65825e-13	-0.256729	0.404	0.567	9.3165e-10
Tnfsf12	1.59166e-21	-0.257434	0.079	0.261	3.18332e-18
Emp3	9.71752e-10	-0.257631	0.197	0.319	1.9435e-06
Rasgrp2	1.45519e-25	-0.260146	0.13	0.337	2.91038e-22
Senp6	5.72534e-13	-0.263776	0.319	0.479	1.14507e-09
Col4a2	2.67294e-09	-0.264746	0.15	0.263	5.34587e-06
Smc6	2.696e-13	-0.266207	0.496	0.664	5.39199e-10
Zfp644	3.31069e-11	-0.267637	0.334	0.49	6.62137e-08
Npc2	6.78885e-09	-0.269906	0.543	0.656	1.35777e-05
Cenpf	6.32657e-07	-0.270218	0.481	0.594	0.00126531
Jund	1.43466e-09	-0.270816	0.607	0.709	2.86932e-06
Bbx	1.44828e-11	-0.271121	0.183	0.32	2.89656e-08
Gng12	4.33916e-08	-0.271266	0.154	0.265	8.67833e-05
Epop	1.78517e-10	-0.278351	0.584	0.704	3.57035e-07
Ncoa3	1.00194e-08	-0.279272	0.32	0.442	2.00387e-05
Spry2	5.63856e-09	-0.281964	0.429	0.556	1.12771e-05
Calml4	4.11884e-15	-0.28582	0.235	0.402	8.23767e-12
Gm46332	2.5828e-26	-0.286463	0.108	0.308	5.1656e-23
Rnf128	3.22762e-11	-0.290884	0.341	0.487	6.45525e-08
S100a10	1.13634e-07	-0.292449	0.864	0.901	0.000227269
Junb	8.70265e-20	-0.300471	0.198	0.393	1.74053e-16
Cyba	4.8345e-11	-0.308808	0.332	0.474	9.66901e-08
Gnas	5.79823e-08	-0.314645	0.524	0.633	0.000115965
Col4a1	1.25189e-05	-0.323854	0.259	0.35	0.0250377
Rest	3.42957e-14	-0.325195	0.422	0.592	6.85913e-11
Gjb5	7.01558e-13	-0.326079	0.118	0.266	1.40312e-09
Klf4	1.07154e-10	-0.326399	0.406	0.542	2.14308e-07
Mt2	2.08226e-17	-0.334199	0.988	0.987	4.16452e-14
Ralbp1	4.53416e-17	-0.33435	0.601	0.751	9.06832e-14
Mdm4	9.41067e-17	-0.334499	0.231	0.405	1.88213e-13
Rhoc	4.44648e-19	-0.336199	0.181	0.36	8.89297e-16
Ifitm1	6.40949e-09	-0.346684	0.576	0.676	1.2819e-05
Tpm4	2.83888e-13	-0.35088	0.141	0.293	5.67776e-10
Zfp553	1.46505e-20	-0.359578	0.212	0.411	2.9301e-17
Enah	3.58869e-15	-0.359748	0.36	0.545	7.17739e-12
Lgmn	9.48983e-08	-0.361195	0.237	0.344	0.000189797
Hsd17b14	1.1407e-18	-0.365446	0.229	0.423	2.2814e-15
Phlda1	9.1686e-23	-0.372738	0.36	0.582	1.83372e-19
Zfp57	1.98193e-11	-0.376423	0.4	0.542	3.96386e-08
Cbx3	5.2769e-14	-0.399061	0.515	0.673	1.05538e-10
Krt19	1.18941e-11	-0.404979	0.421	0.558	2.37882e-08
Timp1	9.96697e-09	-0.414461	0.159	0.279	1.99339e-05
Pmepa1	4.91674e-16	-0.41769	0.255	0.427	9.83348e-13
Slc38a2	1.12834e-12	-0.423268	0.443	0.595	2.25669e-09
Lgals3	1.65013e-06	-0.423726	0.819	0.864	0.00330026
Ubald2	1.5871e-20	-0.425708	0.449	0.619	3.1742e-17
Ifitm3	9.10144e-14	-0.440666	0.438	0.584	1.82029e-10
Cd63	1.33968e-07	-0.452513	0.681	0.745	0.000267937
2200002D01Rik	7.4135e-19	-0.455896	0.414	0.587	1.4827e-15
Fam162a	3.59197e-08	-0.479958	0.875	0.899	7.18394e-05
Ftl1	4.83339e-36	-0.490841	1	1	9.66677e-33
Serpinh1	5.25648e-09	-0.49434	0.191	0.297	1.0513e-05
Neat1	1.32293e-20	-0.496258	0.288	0.486	2.64585e-17
Ctsd	7.4003e-14	-0.496972	0.58	0.716	1.48006e-10
Ahnak	2.98045e-28	-0.504909	0.27	0.503	5.9609e-25
Fam25c	3.84493e-17	-0.509625	0.529	0.682	7.68985e-14
Tcf15	3.66193e-18	-0.520644	0.396	0.564	7.32387e-15
Plaur	3.784e-18	-0.527921	0.46	0.628	7.568e-15
Bmp4	3.97109e-28	-0.548277	0.238	0.468	7.94218e-25
Tpm1	5.3698e-12	-0.558414	0.339	0.487	1.07396e-08
Rhox5	5.53828e-10	-0.565353	0.525	0.612	1.10766e-06
Actb	1.87172e-14	-0.567534	0.942	0.982	3.74345e-11
Crip1	3.85578e-34	-0.595885	0.864	0.92	7.71156e-31
Mt1	1.09457e-39	-0.607355	0.99	0.995	2.18914e-36
Gjb3	7.57696e-40	-0.614806	0.162	0.433	1.51539e-36
Hbegf	1.13861e-33	-0.640636	0.321	0.571	2.27723e-30
Zfp42	2.29505e-44	-0.647067	0.78	0.895	4.5901e-41
Fth1	4.30059e-23	-0.66362	0.975	0.981	8.60118e-20
Spp1	4.46103e-10	-0.680189	0.634	0.742	8.92205e-07
Cryab	3.63697e-21	-0.719158	0.317	0.518	7.27394e-18
Cald1	4.18328e-37	-0.756514	0.428	0.668	8.36655e-34
S100a6	3.55935e-23	-0.907606	0.976	0.979	7.11871e-20
Tmsb4x	2.61036e-22	-0.946001	0.914	0.947	5.22072e-19
