# Supplementary material for: Comparative Analyses of Single-Cell Transcriptomic Profiles between In Vitro Totipotent Blastomere-like Cells and In Vivo Early Mouse Embryonic Cells
Source: Cells. 2021 Nov 10;10(11):3111. doi: 10.3390/cells10113111 (PMC8621967; doi:10.3390/cells10113111)
Supplement: Supplementary file 1 [file cells-10-03111-s001.zip › Sup file/Gene list/LowerAdjEarly2CandZyvsvsavgTBLC.markers.xlsx]

## Sheet: Sheet1
Gene_Symbol	p_val	avg_log2FC	pct.1	pct.2	p_val_adj
Glul	1.4318e-10	-3.13741	0	0.496	2.8636e-07
Ccne1	3.5072e-10	-3.12507	0	0.553	7.0144e-07
Ctsl	1.30597e-09	-3.05608	0	0.707	2.61194e-06
Kdm5b	9.6621e-10	-2.97554	0	0.656	1.93242e-06
Mt1	5.63197e-09	-2.93977	1	0.995	1.12639e-05
Sbno1	1.22234e-10	-2.89142	0	0.487	2.44469e-07
Spry2	2.57377e-10	-2.83711	0	0.531	5.14754e-07
Tfrc	4.89861e-13	-2.78703	0	0.319	9.79722e-10
Ei24	1.4503e-10	-2.74167	0	0.496	2.90061e-07
Prps1	3.5897e-11	-2.71377	0	0.433	7.1794e-08
Znhit3	4.58842e-11	-2.63414	0	0.442	9.17683e-08
Pabpn1	5.06579e-12	-2.61946	0	0.371	1.01316e-08
Hspa5	6.10377e-10	-2.6148	0	0.602	1.22075e-06
Ctsb	8.82152e-10	-2.58653	0	0.644	1.7643e-06
Ythdf2	3.09929e-10	-2.46894	0	0.544	6.19857e-07
Topors	1.7971e-13	-2.34924	0	0.301	3.5942e-10
Socs3	1.09217e-13	-2.34661	0	0.293	2.18435e-10
Mt2	2.78727e-08	-2.32622	1	0.99	5.57455e-05
Zfp42	2.89564e-06	-2.32587	1	0.904	0.00579127
Mta2	5.02302e-13	-2.30354	0	0.32	1.0046e-09
Baz1a	2.37725e-13	-2.28925	0	0.306	4.75451e-10
Cd63	1.3376e-09	-2.28444	0	0.712	2.6752e-06
Ubc	9.29627e-10	-2.26725	0	0.651	1.85925e-06
Zfp622	1.06007e-10	-2.2305	0	0.48	2.12015e-07
Mgat2	8.48518e-15	-2.17054	0	0.259	1.69704e-11
Med29	2.43195e-10	-2.16766	0	0.527	4.86389e-07
Klf4	2.14714e-10	-2.16186	0	0.519	4.29429e-07
Cbx3	8.30398e-10	-2.15858	0	0.636	1.6608e-06
Gabarapl2	2.46188e-06	-2.11121	1	0.896	0.00492376
Akap8	3.94493e-13	-2.09097	0	0.315	7.88987e-10
Fbxo15	6.64663e-09	-2.0868	0.083	0.563	1.32933e-05
Fth1	2.42268e-08	-2.04792	1	0.979	4.84536e-05
Guca1a	1.92901e-13	-1.90601	0	0.303	3.85801e-10
Tnpo3	5.98959e-12	-1.90583	0	0.375	1.19792e-08
D030056L22Rik	1.7971e-13	-1.89695	0	0.301	3.5942e-10
Tgs1	1.19118e-11	-1.88966	0	0.395	2.38236e-08
Cggbp1	6.88704e-10	-1.88425	0	0.614	1.37741e-06
Clp1	1.81401e-12	-1.80341	0	0.346	3.62802e-09
Abt1	5.9377e-12	-1.77371	0	0.375	1.18754e-08
Calcoco2	3.46329e-13	-1.7656	0	0.313	6.92659e-10
Nufip1	1.09217e-13	-1.73311	0	0.293	2.18435e-10
Rbbp6	6.14578e-11	-1.7008	0	0.455	1.22916e-07
Folr1	8.67583e-12	-1.67567	0	0.386	1.73517e-08
Rps25	1.5782e-06	-1.66313	1	0.96	0.00315639
Katna1	1.20964e-11	-1.65219	0	0.395	2.41928e-08
Rsrc2	5.9486e-10	-1.63048	0	0.599	1.18972e-06
Uck2	5.7917e-15	-1.59541	0	0.254	1.15834e-11
Pnp	1.23027e-12	-1.56709	0	0.337	2.46054e-09
Smc6	8.35078e-10	-1.56322	0	0.637	1.67016e-06
Brd2	1.74763e-05	-1.48963	0.417	0.655	0.0349525
Gabarap	1.5068e-10	-1.47809	0	0.498	3.01359e-07
Zfp296	3.41809e-13	-1.40136	0	0.312	6.83617e-10
Rpl39l	3.54571e-11	-1.37939	0	0.432	7.09142e-08
Pcgf5	4.51714e-15	-1.35141	0	0.251	9.03428e-12
Jmjd6	2.3301e-11	-1.34188	0	0.417	4.66021e-08
Tiprl	6.58563e-12	-1.31746	0	0.378	1.31713e-08
Hmgb3	4.9105e-15	-1.30578	0	0.252	9.821e-12
Utp23	6.33787e-14	-1.2433	0	0.285	1.26757e-10
Gtf3c6	6.27226e-13	-1.23531	0	0.324	1.25445e-09
Cd320	2.54194e-11	-1.22689	0	0.42	5.08388e-08
Cd3eap	2.64553e-14	-1.22147	0	0.273	5.29107e-11
Ftl1	1.40143e-07	-1.21859	1	1	0.000280286
Eid2	4.10966e-12	-1.21677	0	0.365	8.21932e-09
Rbmx2	6.23698e-14	-1.20738	0	0.285	1.2474e-10
Usp34	6.14356e-10	-1.19776	0.083	0.369	1.22871e-06
Ccna2	1.81946e-06	-1.14704	0.25	0.474	0.00363891
Id2	1.11445e-14	-1.13177	0	0.262	2.22891e-11
Rif1	2.27955e-06	-1.12169	0.25	0.482	0.0045591
Plk2	5.98724e-08	-1.10735	0.167	0.391	0.000119745
Rlim	3.04252e-14	-1.10336	0	0.275	6.08503e-11
Zfp644	1.95767e-06	-1.10307	0.25	0.456	0.00391534
Setd2	1.26829e-13	-1.08892	0	0.296	2.53658e-10
Nom1	1.17672e-12	-1.08524	0	0.336	2.35344e-09
Psme4	5.44574e-15	-1.06062	0	0.253	1.08915e-11
Pip5k1a	4.20681e-14	-1.02434	0	0.279	8.41363e-11
Zfp553	4.76272e-08	-0.998512	0.167	0.369	9.52544e-05
Ppp4r2	1.92182e-05	-0.97583	0.333	0.505	0.0384364
Wtap	2.22097e-06	-0.966197	0.25	0.408	0.00444193
Senp6	8.5278e-08	-0.960606	0.167	0.448	0.000170556
Slc39a4	4.80935e-15	-0.959233	0	0.252	9.61871e-12
4930453N24Rik	8.55146e-14	-0.957597	0	0.29	1.71029e-10
Gadd45a	1.95202e-14	-0.948689	0	0.269	3.90404e-11
Plin2	2.22253e-06	-0.941489	0.25	0.37	0.00444506
Kif2c	3.05692e-11	-0.930948	0.083	0.28	6.11385e-08
Ahctf1	9.6734e-10	-0.9281	0.083	0.39	1.93468e-06
Prpf38a	2.03529e-06	-0.92629	0.25	0.446	0.00407057
Zmynd19	6.88998e-10	-0.918043	0.083	0.374	1.378e-06
Imp3	7.23014e-08	-0.896998	0.167	0.416	0.000144603
Kif2a	1.7804e-11	-0.805469	0.083	0.269	3.56079e-08
Ly6a	1.71706e-11	-0.794744	0.083	0.268	3.43413e-08
Ubn2	1.54421e-06	-0.744604	0.25	0.293	0.00308843
Rock1	1.59545e-06	-0.711516	0.25	0.293	0.0031909
Mbtd1	6.61195e-09	-0.706001	0.167	0.267	1.32239e-05
Fiz1	9.06574e-07	-0.636553	0.25	0.249	0.00181315
Pom121	1.49845e-06	-0.634394	0.25	0.29	0.0029969
Gjb5	1.72517e-05	-0.503439	1	0.233	0.0345035
Lefty1	2.42141e-10	-0.493309	1	0.16	4.84283e-07
Dennd5b	1.07682e-05	-0.487877	1	0.229	0.0215365
Aldh1a3	2.11663e-06	-0.483421	1	0.215	0.00423327
Slc7a3	1.41509e-10	-0.449348	1	0.158	2.83017e-07
Tmem80	2.32155e-21	-0.442409	1	0.094	4.64309e-18
Pbld1	1.00124e-08	-0.430816	1	0.181	2.00249e-05
Rbp1	7.12829e-06	-0.427909	1	0.225	0.0142566
Cldn7	1.09961e-06	-0.415898	1	0.209	0.00219922
Trh	7.02061e-06	-0.39565	1	0.226	0.0140412
Tinagl1	1.52683e-05	-0.39215	1	0.232	0.0305367
Serpinh1	2.28615e-06	-0.378553	1	0.217	0.0045723
H2-D1	2.42367e-08	-0.374948	1	0.184	4.84735e-05
Krt42	8.24594e-09	-0.354794	1	0.178	1.64919e-05
Glipr2	5.50681e-08	-0.348803	0.25	0.158	0.000110136
Aard	1.53204e-06	-0.348546	1	0.212	0.00306409
Myo1f	2.81961e-06	-0.348285	1	0.217	0.00563923
Prdm4	4.33857e-09	-0.34805	0.25	0.121	8.67713e-06
Xaf1	4.4689e-09	-0.346243	1	0.174	8.9378e-06
Cyr61	1.62378e-12	-0.336137	1	0.141	3.24757e-09
Gm10827	3.57323e-19	-0.332056	1	0.103	7.14646e-16
Sp110	7.06229e-10	-0.325867	1	0.175	1.41246e-06
Slc15a1	2.79231e-12	-0.324411	1	0.143	5.58462e-09
Dmkn	1.62487e-09	-0.3143	1	0.169	3.24975e-06
Hist1h2bc	4.75561e-10	-0.313768	1	0.163	9.51123e-07
Dpys	7.70007e-08	-0.313325	1	0.191	0.000154001
Kif4	4.60485e-06	-0.300492	0.333	0.098	0.00920971
Ahnak2	8.67056e-13	-0.293652	1	0.139	1.73411e-09
Olfr889	2.63503e-29	-0.290789	1	0.072	5.27006e-26
Hilpda	2.85236e-07	-0.290262	1	0.2	0.000570471
Lhfpl4	4.8542e-20	-0.286575	1	0.099	9.7084e-17
Fam118a	7.19409e-12	-0.285536	0.25	0.078	1.43882e-08
Wnt4	2.87571e-11	-0.284849	1	0.151	5.75142e-08
Pcgf2	8.29098e-08	-0.282463	1	0.191	0.00016582
Dkkl1	6.12378e-10	-0.271483	1	0.165	1.22476e-06
Bmi1	3.19395e-16	-0.270682	0.25	0.049	6.3879e-13
Mycn	3.19985e-08	-0.270095	1	0.186	6.3997e-05
Shkbp1	1.20067e-10	-0.268549	1	0.157	2.40135e-07
Slc7a6os	9.40175e-06	-0.267535	1	0.228	0.0188035
Sct	1.51585e-12	-0.265309	1	0.141	3.0317e-09
1700097N02Rik	3.86125e-11	-0.264915	1	0.153	7.72251e-08
Gpx2	7.7102e-06	-0.261558	1	0.226	0.0154204
Unc13d	4.00688e-17	-0.261139	1	0.112	8.01376e-14
Tuba3b	1.70199e-07	-0.260726	1	0.196	0.000340398
Gm32585	1.00191e-13	-0.260081	1	0.132	2.00383e-10
Srxn1	2.70962e-11	-0.257637	1	0.151	5.41925e-08
Stard10	2.83605e-10	-0.25732	1	0.161	5.6721e-07
Crabp1	1.06463e-08	-0.252944	1	0.179	2.12927e-05
Foxk2	1.60051e-17	0.25233	1	0.113	3.20102e-14
Pxdc1	2.67448e-52	0.253334	1	0.043	5.34895e-49
Klf11	3.77996e-35	0.25381	1	0.062	7.55993e-32
E2f2	1.37585e-38	0.254369	1	0.057	2.7517e-35
Sebox	0	0.258774	0.917	0.001	0
Lcp1	1.12093e-194	0.259187	1	0.01	2.24186e-191
Hipk2	4.28794e-39	0.264074	0.917	0.04	8.57588e-36
9530059O14Rik	2.74263e-22	0.265887	1	0.095	5.48526e-19
Lhfpl2	2.31104e-173	0.267299	0.917	0.008	4.62208e-170
Nat8f2	1.20874e-65	0.270492	1	0.034	2.41748e-62
Gm46332	2.59267e-06	0.273395	1	0.25	0.00518533
Gm5788	1.68851e-80	0.279114	1	0.028	3.37703e-77
Echdc3	1.98858e-35	0.281182	1	0.062	3.97716e-32
Csrnp2	1.44818e-09	0.282096	0.833	0.099	2.89635e-06
Ccdc60	8.69434e-60	0.284625	1	0.037	1.73887e-56
Gm47486	3.59896e-175	0.285645	1	0.012	7.19792e-172
Fam199x	3.09438e-131	0.286261	1	0.016	6.18877e-128
Errfi1	1.66719e-12	0.289153	1	0.15	3.33438e-09
Pou4f1	4.45963e-23	0.29205	1	0.091	8.91925e-20
Ptplad1	0	0.292895	0.833	0	0
Ctgf	4.41287e-09	0.293675	1	0.199	8.82573e-06
Gm4340	5.96088e-22	0.29411	1	0.099	1.19218e-18
Mtmr14	1.77504e-08	0.295088	0.917	0.155	3.55007e-05
Adgrl3	4.55625e-47	0.296385	1	0.047	9.11249e-44
Tbc1d12	1.27093e-17	0.298243	1	0.113	2.54187e-14
2010107G23Rik	0	0.298965	0.833	0	0
Gm47381	9.19118e-92	0.299996	1	0.024	1.83824e-88
Plxnc1	0	0.301446	0.917	0	0
Ranbp9	3.60342e-33	0.302324	1	0.066	7.20684e-30
Stox1	1.72073e-93	0.302684	1	0.024	3.44146e-90
Cpne9	9.61325e-248	0.304364	0.917	0.004	1.92265e-244
Gm4858	1.6303e-63	0.308906	1	0.035	3.2606e-60
Acta2	6.26465e-25	0.311472	1	0.084	1.25293e-21
Gm21731	3.36133e-66	0.312301	1	0.034	6.72266e-63
Fam186b	2.78694e-89	0.312368	1	0.025	5.57388e-86
Olfr815	1.13238e-124	0.313035	1	0.017	2.26476e-121
Tesc	1.20521e-16	0.314194	0.917	0.089	2.41041e-13
Gm47510	2.78694e-89	0.317069	1	0.025	5.57388e-86
Ubp1	5.47023e-07	0.318078	1	0.244	0.00109405
BC018507	0	0.31882	1	0	0
Gm8947	1.67269e-117	0.322729	1	0.019	3.34538e-114
Acy3	5.88851e-27	0.324234	1	0.079	1.1777e-23
Prelp	0	0.324801	1	0.001	0
Pdzd2	1.20895e-27	0.326745	1	0.078	2.41791e-24
Ctf2	2.27032e-50	0.330713	1	0.044	4.54065e-47
Lmo1	1.57613e-12	0.331866	0.75	0.047	3.15225e-09
Thy1	2.67168e-39	0.336812	1	0.056	5.34336e-36
Ankrd44	3.08887e-72	0.339487	1	0.031	6.17773e-69
Mapk8	3.0127e-14	0.340547	1	0.14	6.0254e-11
Dlg1	1.26789e-13	0.341511	1	0.145	2.53579e-10
Gpnmb	1.61973e-181	0.345178	1	0.011	3.23946e-178
Rph3a	0	0.3468	1	0.002	0
Gpr3	0	0.349887	0.833	0	0
Fa2h	0	0.359627	0.917	0.001	0
Gm28940	2.23169e-48	0.363385	1	0.046	4.46339e-45
Fgd6	1.60402e-79	0.36453	0.917	0.019	3.20804e-76
Ampd3	1.93427e-255	0.36504	1	0.007	3.86855e-252
Gm16368	8.85925e-128	0.365884	1	0.017	1.77185e-124
Arhgap12	4.87081e-18	0.368015	1	0.114	9.74162e-15
Arntl	2.11757e-09	0.370235	1	0.199	4.23514e-06
Bnc2	3.31295e-109	0.373482	0.917	0.013	6.62591e-106
4933440M02Rik	1.75841e-61	0.37645	1	0.036	3.51682e-58
Cdh2	6.28575e-76	0.379873	1	0.03	1.25715e-72
Gm2056	1.39725e-93	0.382754	1	0.024	2.79449e-90
Gm48610	2.40136e-18	0.383532	1	0.114	4.80273e-15
Lrrn4	1.9857e-55	0.384154	1	0.041	3.97139e-52
0610040J01Rik	6.40309e-29	0.38605	1	0.075	1.28062e-25
Fn1	4.69675e-07	0.386311	1	0.254	0.00093935
Gm43678	1.064e-82	0.388212	1	0.027	2.12799e-79
Lsp1	3.2795e-84	0.389215	0.917	0.018	6.55899e-81
Micu1	3.15984e-17	0.393274	1	0.119	6.31967e-14
Dcaf5	2.55177e-44	0.408176	1	0.051	5.10353e-41
Mll2	0	0.408829	1	0	0
Angel2	9.03426e-09	0.409771	1	0.217	1.80685e-05
Cwc22	3.20308e-07	0.414925	1	0.306	0.000640616
Chrm3	4.71883e-66	0.418521	1	0.034	9.43766e-63
Prkd1	0	0.418917	1	0.004	0
1810031K17Rik	0	0.421214	1	0	0
Olfr374	7.60448e-68	0.421821	1	0.033	1.5209e-64
Spata7	1.58756e-09	0.425508	1	0.208	3.17513e-06
Mtus2	2.26082e-21	0.427657	1	0.102	4.52164e-18
Pak1	6.50004e-22	0.430861	1	0.098	1.30001e-18
Gm20625	3.88087e-77	0.440952	1	0.029	7.76174e-74
Syne2	4.41873e-42	0.445255	1	0.054	8.83745e-39
Slc27a2	1.6524e-34	0.445398	1	0.065	3.3048e-31
Jun	9.74855e-07	0.454959	1	0.297	0.00194971
Fmn2	1.55859e-114	0.464488	1	0.019	3.11718e-111
Tmem164	6.18939e-129	0.467758	1	0.017	1.23788e-125
Golga5	3.58133e-19	0.468209	1	0.112	7.16265e-16
Btbd2	7.91485e-16	0.468882	1	0.135	1.58297e-12
Taf3	2.01793e-06	0.469139	1	0.284	0.00403586
Sorbs2	0	0.473059	0.917	0.001	0
Tcstv3	5.29019e-41	0.473795	1	0.055	1.05804e-37
Flrt3	7.1329e-44	0.474362	1	0.051	1.42658e-40
1810062G17Rik	8.05691e-34	0.47579	1	0.066	1.61138e-30
Ubash3b	1.74667e-78	0.490521	1	0.029	3.49335e-75
A530040E14Rik	2.71338e-40	0.490845	1	0.056	5.42677e-37
Egfr	7.42191e-134	0.491954	0.917	0.011	1.48438e-130
Bmp2k	1.32107e-53	0.493724	1	0.043	2.64214e-50
Mdm4	7.6415e-06	0.498646	1	0.36	0.015283
Fam116a	8.46182e-234	0.499132	0.75	0	1.69236e-230
Phf11a	1.88447e-62	0.499755	1	0.036	3.76893e-59
Iqgap2	1.71238e-70	0.500223	1	0.032	3.42476e-67
Ccdc92	6.41835e-14	0.503846	1	0.152	1.28367e-10
Platr25	1.6435e-43	0.503895	1	0.052	3.287e-40
Agtpbp1	2.93676e-24	0.505267	1	0.091	5.87353e-21
A930014E10Rik	1.59908e-27	0.507189	1	0.08	3.19815e-24
Sin3a	8.69214e-08	0.508235	1	0.262	0.000173843
Pld2	3.81745e-153	0.521239	1	0.014	7.63489e-150
Olfr787	1.52446e-54	0.521384	1	0.041	3.04892e-51
Rapgef5	1.55377e-75	0.522475	1	0.031	3.10755e-72
Fam124a	1.0636e-17	0.52441	1	0.123	2.12719e-14
Cryl1	6.27311e-69	0.524759	1	0.033	1.25462e-65
Epn2	1.19641e-19	0.525288	1	0.113	2.39282e-16
Inpp4b	5.36717e-47	0.532101	1	0.048	1.07343e-43
Zscan4d	2.59562e-13	0.532728	1	0.166	5.19124e-10
Gm38642	3.49995e-80	0.534597	1	0.028	6.9999e-77
D2Ertd750e	0	0.537493	1	0	0
Plxna4	0	0.543041	0.917	0	0
AC168977.1	2.66745e-47	0.544471	1	0.048	5.3349e-44
Prex2	2.40632e-12	0.544593	1	0.171	4.81263e-09
Th	0	0.544978	1	0.001	0
Nrp1	0	0.545337	1	0.004	0
Gm20767	7.25671e-69	0.549174	1	0.033	1.45134e-65
Itpr1	9.81162e-35	0.55117	1	0.066	1.96232e-31
Plac8	1.65357e-10	0.551655	1	0.2	3.30715e-07
Tiam1	8.55237e-58	0.554722	1	0.04	1.71047e-54
Cpa1	0	0.557138	0.917	0	0
AU019990	1.6018e-43	0.557473	1	0.051	3.2036e-40
Tnfsf13b	0	0.557984	1	0.003	0
Dicer1	3.09027e-08	0.559649	1	0.259	6.18053e-05
Esr2	0	0.5602	1	0.001	0
Fbxw4	1.79103e-211	0.560473	1	0.009	3.58206e-208
Ica1	1.20035e-74	0.566882	1	0.031	2.40069e-71
Gm813	0	0.567456	1	0	0
Gm6507	2.65746e-62	0.568519	1	0.037	5.31492e-59
Mgll	1.19578e-23	0.569752	1	0.093	2.39155e-20
Abl2	1.72776e-19	0.570951	1	0.116	3.45552e-16
Gm839	0	0.570982	1	0	0
Mast4	3.95086e-48	0.581508	1	0.048	7.90172e-45
Lrrc17	0	0.595912	1	0	0
Afap1	2.39536e-57	0.599461	1	0.04	4.79071e-54
Fam173b	1.01771e-29	0.600717	1	0.078	2.03541e-26
Aqr	7.02708e-06	0.605178	1	0.507	0.0140542
Tgfb3	0	0.607242	1	0.001	0
Unc5c	0	0.60912	1	0	0
Mllt3	1.97741e-104	0.614959	1	0.022	3.95483e-101
Dcp2	2.91668e-07	0.618523	1	0.306	0.000583336
Gm20234	2.89481e-58	0.621589	1	0.039	5.78963e-55
Ehbp1	4.33262e-81	0.622129	1	0.028	8.66524e-78
Crabp2	1.68032e-64	0.624716	1	0.036	3.36064e-61
Pex13	4.31591e-10	0.626214	1	0.223	8.63182e-07
Rimkla	2.12282e-226	0.629093	0.917	0.005	4.24564e-223
Hspa1a	4.64631e-49	0.634788	1	0.048	9.29262e-46
Paip1	9.73108e-09	0.636765	1	0.243	1.94622e-05
Parp12	1.25006e-55	0.636788	1	0.042	2.50012e-52
Adcy2	8.18861e-25	0.636946	1	0.09	1.63772e-21
Cnot6l	1.4331e-30	0.64407	1	0.077	2.86621e-27
Gm48764	8.78776e-53	0.644793	1	0.043	1.75755e-49
D1Ertd622e	2.93322e-40	0.650363	1	0.059	5.86644e-37
Ston2	1.77861e-21	0.654166	1	0.11	3.55723e-18
Gm32856	2.89617e-25	0.65683	1	0.091	5.79234e-22
Atp10b	0	0.658058	1	0	0
Fam125b	0	0.660512	1	0	0
Phc2	2.95776e-14	0.663096	1	0.159	5.91552e-11
Gatad2b	7.12247e-08	0.663729	1	0.272	0.000142449
Cnot7	2.49314e-06	0.665714	1	0.337	0.00498629
Pcdh15	0	0.668306	1	0.001	0
Map3k6	1.1429e-113	0.67355	1	0.02	2.2858e-110
Papd7	7.63995e-26	0.675758	1	0.091	1.52799e-22
Gabra1	5.72015e-91	0.676906	1	0.025	1.14403e-87
St3gal5	1.00812e-68	0.679261	1	0.034	2.01624e-65
Rragc	1.32151e-08	0.680666	1	0.267	2.64301e-05
Slc39a10	4.37322e-21	0.68072	1	0.109	8.74645e-18
Tiam2	3.55906e-307	0.681528	1	0.006	7.11812e-304
Tmcc3	6.17218e-56	0.683658	1	0.042	1.23444e-52
Atf2	7.62456e-07	0.687611	1	0.394	0.00152491
Slco3a1	4.66921e-81	0.688214	1	0.028	9.33843e-78
Daam1	3.98926e-26	0.689026	1	0.09	7.97853e-23
Nkd1	8.25974e-175	0.691139	1	0.012	1.65195e-171
Pld1	9.37796e-308	0.695236	1	0.006	1.87559e-304
1110003E01Rik	0	0.69531	1	0	0
Snx9	8.50743e-61	0.697317	1	0.039	1.70149e-57
Dnaja4	6.63735e-69	0.702467	1	0.034	1.32747e-65
Wee2	0	0.704376	0.917	0	0
Ipo8	3.69833e-18	0.705177	1	0.131	7.39666e-15
Reep2	7.32686e-101	0.706531	0.917	0.015	1.46537e-97
Gm12800	5.27243e-53	0.70795	1	0.044	1.05449e-49
Fthl17c	1.06206e-10	0.70915	1	0.213	2.12411e-07
Stk35	2.42289e-23	0.709151	1	0.103	4.84578e-20
Nlrp14	2.53779e-276	0.710135	0.917	0.004	5.07559e-273
Cdc42se2	5.89186e-09	0.710649	1	0.264	1.17837e-05
Otx1	0	0.715185	1	0.003	0
Rab3d	3.92887e-96	0.717895	1	0.024	7.85775e-93
Tulp3	8.07082e-18	0.71942	1	0.137	1.61416e-14
Efcab6	0	0.721109	1	0.001	0
Ptprr	0	0.721202	1	0.003	0
Stbd1	0	0.7216	1	0.005	0
Kbtbd8	9.6315e-46	0.722872	1	0.052	1.9263e-42
Soat1	7.79593e-22	0.723276	1	0.108	1.55919e-18
Nlrp2	0	0.726987	1	0	0
Zfp957	0	0.727271	1	0	0
Zfp616	0	0.731405	1	0	0
Tcl1b4	0	0.731814	1	0	0
Gng3	1.94203e-39	0.735472	1	0.062	3.88407e-36
Acox3	1.67244e-63	0.750528	1	0.037	3.34487e-60
D7Ertd443e	0	0.753624	0.917	0	0
Eif4enif1	3.24311e-12	0.753697	1	0.193	6.48621e-09
Spesp1	6.87923e-30	0.758131	1	0.077	1.37585e-26
Ninj1	1.6164e-11	0.758523	1	0.195	3.2328e-08
Zfp952	1.87971e-58	0.75875	1	0.04	3.75941e-55
Zswim3	1.14917e-63	0.760567	1	0.037	2.29834e-60
Gm8953	3.28491e-61	0.762993	1	0.037	6.56982e-58
Tcfap2e	0	0.763159	1	0	0
Gm1965	0	0.763221	1	0	0
Fmnl3	2.80487e-70	0.7643	1	0.034	5.60975e-67
Kit	3.7795e-20	0.764619	1	0.116	7.55901e-17
Tcl1b5	0	0.764721	1	0	0
Fbxw19	0	0.765044	1	0	0
Ccser1	5.56327e-30	0.772608	1	0.076	1.11265e-26
Mier2	5.54532e-15	0.774254	1	0.152	1.10906e-11
Glrx	4.43792e-06	0.775405	1	0.398	0.00887584
AC125149.3	1.12209e-42	0.776909	1	0.054	2.24419e-39
Gm11238	3.81379e-31	0.778235	1	0.074	7.62759e-28
Zfp334	3.77859e-76	0.780488	1	0.031	7.55718e-73
Bnc1	0	0.780854	1	0.001	0
Mecom	7.74465e-31	0.782069	1	0.075	1.54893e-27
Anxa7	2.51899e-06	0.783112	1	0.428	0.00503798
Laptm4b	4.13501e-12	0.787824	1	0.192	8.27003e-09
Drr1	1.70044e-36	0.78816	1	0.063	3.40088e-33
Cbx2	2.32421e-30	0.788913	1	0.081	4.64842e-27
Foxo1	2.59836e-18	0.789695	1	0.133	5.19671e-15
Eps8	2.69748e-48	0.791755	1	0.05	5.39495e-45
C86695	0	0.792426	1	0	0
Rxra	8.87112e-20	0.796612	1	0.119	1.77422e-16
5730419I09Rik	0	0.798556	1	0	0
Socs7	1.72851e-41	0.799717	1	0.058	3.45701e-38
Anks4b	0	0.800211	1	0.001	0
Cacna1s	1.2691e-34	0.80069	1	0.067	2.5382e-31
Gm43263	2.72567e-54	0.802065	1	0.042	5.45133e-51
Mfap2	0	0.806259	1	0.005	0
Ipcef1	0	0.80757	1	0	0
Rhpn2	2.23273e-76	0.808988	1	0.031	4.46546e-73
Ppig	8.69176e-06	0.809853	1	0.7	0.0173835
Gm38947	1.46571e-56	0.814423	1	0.041	2.93142e-53
Rnf24	6.76111e-96	0.814941	1	0.024	1.35222e-92
AU015836	4.4859e-15	0.815287	1	0.169	8.97179e-12
Slc6a9	1.57541e-231	0.817458	1	0.008	3.15081e-228
Klhl8	5.33625e-27	0.81783	1	0.09	1.06725e-23
Usp2	1.14013e-59	0.818255	1	0.04	2.28026e-56
Ercc4	1.113e-11	0.818595	1	0.197	2.22599e-08
Fbxw26	0	0.820195	1	0	0
Tcl1b3	0	0.826599	1	0	0
Zfp592	9.07147e-45	0.831155	1	0.055	1.81429e-41
Aass	1.39786e-143	0.831626	1	0.015	2.79572e-140
Ptpre	1.89084e-84	0.831955	1	0.028	3.78167e-81
Ccndbp1	1.55944e-20	0.833084	1	0.12	3.11887e-17
Bcar3	3.08289e-38	0.833965	1	0.064	6.16578e-35
Smagp	2.06095e-10	0.835222	1	0.225	4.1219e-07
Lonp2	1.93948e-10	0.837029	1	0.228	3.87895e-07
Zfp735	0	0.839116	1	0	0
E330016A19Rik	0	0.841318	1	0	0
Strn	6.01768e-38	0.842139	1	0.064	1.20354e-34
Insm1	0	0.84877	1	0.003	0
Ccrn4l	0	0.851891	1	0	0
Rnf38	4.16778e-33	0.854413	1	0.075	8.33557e-30
Mpzl1	1.19394e-08	0.854891	1	0.291	2.38788e-05
Specc1l	5.56481e-22	0.863746	1	0.113	1.11296e-18
Camk2g	3.99302e-17	0.863791	1	0.146	7.98603e-14
Bscl2	5.15808e-14	0.865295	1	0.176	1.03162e-10
Nlrp9c	0	0.865422	1	0.001	0
Ninj2	2.39656e-127	0.867345	1	0.017	4.79312e-124
Dst	2.65224e-07	0.868424	1	0.376	0.000530448
Fndc3a	8.83472e-17	0.869692	1	0.148	1.76694e-13
Olfr976	0	0.872105	1	0	0
Mansc1	0	0.872134	1	0.004	0
4933411K20Rik	0	0.87515	1	0	0
Sh3rf3	0	0.877196	1	0.003	0
Plekhg1	3.30963e-70	0.880839	1	0.033	6.61925e-67
Pramef12	1.85522e-19	0.882644	1	0.127	3.71044e-16
1700024P16Rik	0	0.886239	1	0	0
Oog1	0	0.889627	1	0.001	0
Foxo3	2.28623e-10	0.889692	1	0.241	4.57245e-07
Runx1t1	4.08537e-235	0.895159	1	0.008	8.17075e-232
P4ha3	0	0.899442	0.917	0.001	0
Pik3cd	3.80503e-70	0.902438	1	0.034	7.61007e-67
Celsr1	4.80183e-52	0.90315	1	0.047	9.60365e-49
Fyn	3.0326e-27	0.903977	1	0.093	6.0652e-24
Olfr881	6.06948e-45	0.904193	1	0.051	1.2139e-41
Gm26870	5.34021e-13	0.908841	1	0.224	1.06804e-09
Creb3l4	2.12339e-294	0.912905	1	0.006	4.24678e-291
Usp28	2.4831e-35	0.915037	1	0.07	4.96621e-32
Trim60	0	0.915332	1	0	0
Spry4	3.91843e-16	0.923808	1	0.159	7.83685e-13
Slc39a6	6.9101e-34	0.926431	1	0.072	1.38202e-30
Chsy1	1.15219e-37	0.926694	1	0.066	2.30439e-34
Fbxo43	0	0.926724	1	0.002	0
Zar1	7.16921e-145	0.927245	0.917	0.01	1.43384e-141
Plat	6.01434e-209	0.928244	1	0.01	1.20287e-205
Mat2b	8.27622e-08	0.932267	1	0.375	0.000165524
Fam46c	3.55389e-80	0.932958	1	0.029	7.10777e-77
Npm2	0	0.935547	1	0.003	0
Nceh1	6.23513e-41	0.935658	1	0.059	1.24703e-37
Gm10436	0	0.936483	1	0.001	0
Dpysl3	6.63729e-59	0.937096	1	0.041	1.32746e-55
Gm16515	0	0.937748	1	0	0
Paip2b	3.90937e-12	0.938225	1	0.226	7.81873e-09
Ern1	2.59567e-166	0.944443	1	0.013	5.19133e-163
Nup214	3.48665e-12	0.947803	1	0.217	6.9733e-09
Plac1l	0	0.950356	1	0	0
Prickle1	2.91948e-205	0.95038	1	0.01	5.83897e-202
Gm5580	2.28087e-34	0.954841	1	0.069	4.56175e-31
Dusp1	4.06488e-07	0.955019	1	0.399	0.000812977
Diras2	0	0.959691	1	0.001	0
Csad	1.91234e-13	0.965417	1	0.192	3.82469e-10
Fam110c	1.09893e-259	0.971987	1	0.007	2.19787e-256
Usp11	2.01652e-30	0.972352	1	0.082	4.03304e-27
Nanos2	0	0.979019	1	0	0
Kif17	0	0.983212	1	0.004	0
Dstyk	4.46014e-64	0.98381	1	0.038	8.92029e-61
Tubal3	0	0.984418	1	0	0
Lrrc8e	5.2143e-213	0.99674	1	0.009	1.04286e-209
Epc1	2.72035e-28	0.998196	1	0.09	5.44069e-25
St6gal1	1.8058e-203	1.00001	1	0.01	3.61159e-200
BC030476	0	1.00263	1	0	0
D6Ertd474e	0	1.00493	1	0	0
Zscan4-ps1	1.98224e-53	1.00877	1	0.045	3.96447e-50
Pdgfrl	3.5659e-30	1.01192	1	0.08	7.1318e-27
Lgals4	2.26514e-14	1.01439	1	0.169	4.53028e-11
Zscan4-ps2	6.24398e-13	1.01803	1	0.201	1.2488e-09
Senp1	4.94469e-20	1.01864	1	0.134	9.88939e-17
Sfmbt1	1.12567e-40	1.01901	1	0.062	2.25134e-37
Nsun4	8.61417e-78	1.01923	1	0.031	1.72283e-74
Sdhaf3	9.41522e-14	1.02366	1	0.191	1.88304e-10
Lsm14b	2.11506e-22	1.02925	1	0.104	4.23012e-19
Cpeb1	2.46977e-104	1.03419	1	0.022	4.93954e-101
Kbtbd7	9.14562e-131	1.03567	1	0.017	1.82912e-127
Igsf3	6.10371e-20	1.04007	1	0.129	1.22074e-16
Tcl1b2	0	1.04264	1	0.001	0
Ust	8.26589e-280	1.04296	1	0.007	1.65318e-276
7420426K07Rik	0	1.04795	1	0.002	0
Zscan4-ps3	7.02342e-37	1.05011	1	0.065	1.40468e-33
Tbc1d8	7.95656e-57	1.05188	1	0.043	1.59131e-53
Zfp108	0	1.05203	1	0.003	0
Taf9b	5.47902e-156	1.05326	1	0.014	1.0958e-152
Tceal8	1.92773e-07	1.0556	1	0.474	0.000385547
Afap1l2	7.03149e-134	1.05641	1	0.017	1.4063e-130
Cdo1	3.89269e-126	1.05939	1	0.018	7.78537e-123
Cpsf4l	6.55878e-43	1.06272	1	0.059	1.31176e-39
Cd164l2	1.52399e-92	1.06501	1	0.025	3.04798e-89
G6pdx	5.28403e-22	1.06654	1	0.122	1.05681e-18
Miox	0	1.06932	1	0.001	0
Fkbp5	1.30741e-16	1.06976	1	0.164	2.61481e-13
Rassf5	0	1.07066	1	0.004	0
Tcl1b1	0	1.07335	1	0	0
A730082K24Rik	0	1.07481	1	0.001	0
Gyg	2.3204e-21	1.07671	1	0.125	4.6408e-18
Fam193a	5.36728e-22	1.08243	1	0.12	1.07346e-18
Jag1	3.04015e-135	1.08284	1	0.016	6.08031e-132
Pabpn1l	0	1.09122	1	0	0
Tmem92	7.65717e-27	1.09122	1	0.088	1.53143e-23
Mtus1	2.67578e-58	1.09166	1	0.043	5.35156e-55
Pecr	1.21241e-18	1.09172	1	0.143	2.42482e-15
Elmod2	7.02644e-135	1.09283	1	0.017	1.40529e-131
2310022B05Rik	1.23212e-40	1.10659	1	0.062	2.46424e-37
Tshz1	2.34012e-124	1.1072	1	0.018	4.68025e-121
Gm13119	2.80707e-22	1.11346	1	0.109	5.61414e-19
Zfp560	5.66971e-09	1.11458	1	0.382	1.13394e-05
Pias1	8.99116e-17	1.12314	1	0.164	1.79823e-13
Dcaf8	7.43485e-16	1.12918	1	0.176	1.48697e-12
Styk1	0	1.13199	1	0.003	0
Usp46	1.99179e-39	1.13378	1	0.065	3.98358e-36
Pcgf1	4.13835e-30	1.13491	1	0.088	8.27671e-27
Tubb3	3.31222e-13	1.14714	1	0.207	6.62443e-10
Zc3h6	5.95206e-82	1.15322	1	0.029	1.19041e-78
B020031M17Rik	1.45314e-45	1.16043	1	0.052	2.90629e-42
Umodl1	0	1.1642	1	0	0
Oog2	0	1.16635	1	0	0
Rgs17	1.66022e-64	1.16846	1	0.038	3.32043e-61
Phf15	0	1.16932	1	0	0
Rnf219	1.53004e-15	1.17649	1	0.186	3.06008e-12
Slc25a48	4.13009e-233	1.17867	1	0.008	8.26017e-230
Trim61	0	1.1812	1	0.001	0
Gm21762	3.35272e-18	1.1825	1	0.141	6.70545e-15
Fam46b	7.99329e-95	1.18724	1	0.025	1.59866e-91
Gm48754	9.84207e-41	1.19101	1	0.059	1.96841e-37
Speer5-ps1	0	1.19841	1	0	0
Ralbp1	5.19533e-07	1.20571	1	0.727	0.00103907
Slc7a11	0	1.21234	1	0.003	0
Pla2g4c	1.72157e-174	1.21827	1	0.012	3.44314e-171
Baiap2l1	3.90577e-83	1.22131	1	0.029	7.81155e-80
C87977	0	1.22293	1	0	0
Gna14	0	1.22511	1	0.005	0
Tbx4	0	1.23025	1	0.004	0
Gspt2	3.03358e-52	1.23255	1	0.048	6.06716e-49
Nlrp5	0	1.23285	1	0	0
Usp17la	1.46427e-30	1.23444	1	0.08	2.92853e-27
Wfs1	2.70653e-74	1.23986	1	0.033	5.41307e-71
Snw1	7.49626e-08	1.24195	1	0.56	0.000149925
Uchl1	5.42574e-10	1.24275	1	0.3	1.08515e-06
Hivep1	6.31901e-92	1.24364	1	0.026	1.2638e-88
Casp8	3.52988e-103	1.24729	1	0.023	7.05977e-100
Lmo7	8.55707e-41	1.25546	1	0.063	1.71141e-37
Tbc1d15	1.27713e-12	1.25719	1	0.234	2.55425e-09
Sytl4	0	1.25947	1	0.003	0
Tnfaip8	2.1821e-81	1.2746	1	0.03	4.36419e-78
Gm17821	0	1.27631	1	0	0
Phf20	1.30884e-09	1.2796	1	0.356	2.61768e-06
Gm13023	0	1.28401	1	0	0
BC080695	6.52452e-25	1.28514	1	0.098	1.3049e-21
8430410A17Rik	0	1.29075	1	0	0
Fbxo28	4.56907e-16	1.29725	1	0.183	9.13814e-13
Pcdh9	0	1.30074	1	0.004	0
Gm8994	1.48193e-08	1.30203	1	0.474	2.96387e-05
2010002M12Rik	0	1.30309	1	0	0
Fbxw16	0	1.30643	1	0	0
Tle6	2.88905e-44	1.31274	1	0.057	5.77809e-41
Nlrp9a	0	1.31785	1	0	0
Zfp750	1.10798e-69	1.33573	1	0.036	2.21596e-66
AA619741	0	1.3431	1	0	0
2700029M09Rik	0	1.35054	1	0	0
Arhgap28	2.42342e-69	1.35962	1	0.036	4.84685e-66
Zfp516	9.82439e-15	1.36059	1	0.19	1.96488e-11
Nlrp4a	0	1.36347	1	0	0
Taok3	1.29624e-37	1.36656	1	0.07	2.59249e-34
Nfil3	5.01371e-56	1.36941	1	0.046	1.00274e-52
Akirin2	2.46236e-09	1.36948	1	0.447	4.92471e-06
Gdpd1	2.1864e-89	1.37477	1	0.027	4.37281e-86
Oosp1	0	1.39159	1	0	0
Gm8801	0	1.39638	1	0	0
Tspan14	1.76468e-31	1.3987	1	0.088	3.52937e-28
Eef2k	1.57686e-82	1.39887	1	0.029	3.15372e-79
Tdrd1	0	1.41134	1	0.001	0
Ccno	3.75408e-143	1.4256	1	0.016	7.50816e-140
Asxl1	2.23228e-18	1.42839	1	0.164	4.46456e-15
Itpr2	0	1.43884	1	0.003	0
Bbs4	4.04189e-48	1.44792	1	0.054	8.08379e-45
Stard13	0	1.44842	1	0.004	0
Padi6	0	1.45	1	0.002	0
Gm97	0	1.45452	1	0	0
Znfx1	1.82883e-73	1.45762	1	0.034	3.65765e-70
Eif4e3	1.35689e-163	1.4691	1	0.013	2.71379e-160
Zbtb16	0	1.48185	1	0	0
Rspo2	0	1.48829	1	0	0
C86187	0	1.49626	1	0	0
Gm48799	1.00927e-41	1.51351	1	0.059	2.01853e-38
Dclk2	2.37848e-165	1.51523	1	0.013	4.75696e-162
Folr4	0	1.51873	1	0	0
2700049A03Rik	1.5623e-50	1.52479	1	0.052	3.1246e-47
Birc3	2.20019e-134	1.54419	1	0.017	4.40039e-131
Obox5	0	1.54558	1	0	0
Nudt7	4.59482e-216	1.55676	1	0.009	9.18965e-213
Lpin2	2.13325e-42	1.5662	1	0.062	4.2665e-39
Zbed3	9.25437e-50	1.56675	1	0.053	1.85087e-46
Usp17lc	5.79701e-28	1.56915	1	0.092	1.1594e-24
C87414	0	1.57426	1	0.001	0
Cenpn	2.64879e-20	1.57835	1	0.145	5.29759e-17
Ptpn21	2.69327e-55	1.60142	1	0.047	5.38653e-52
Pkd2l2	0	1.60183	1	0.002	0
Btg4	0	1.61851	1	0	0
Gm8016	3.77849e-19	1.6273	1	0.146	7.55699e-16
Slc30a3	1.35273e-118	1.6302	1	0.02	2.70545e-115
Trim75	0	1.6477	1	0.005	0
Ehf	0	1.65868	1	0	0
Nobox	0	1.67098	1	0.001	0
Tet3	2.18221e-83	1.67196	1	0.029	4.36442e-80
BC147527	1.01847e-22	1.68426	1	0.12	2.03695e-19
Oog3	0	1.69793	1	0	0
Rbm18	3.20077e-17	1.69907	1	0.185	6.40155e-14
Slc45a3	6.64682e-182	1.70148	1	0.012	1.32936e-178
Ldhb	3.24973e-10	1.71161	1	0.415	6.49946e-07
Scamp1	6.40657e-14	1.71252	1	0.219	1.28131e-10
9230115E21Rik	0	1.7141	1	0	0
Tdrd12	6.66838e-39	1.72234	1	0.07	1.33368e-35
Fbxw14	0	1.72759	1	0	0
Gm13084	0	1.72774	1	0	0
Tgfb2	0	1.73204	1	0.005	0
Mphosph6	2.84148e-12	1.74817	1	0.312	5.68296e-09
Slbp	1.75791e-09	1.75959	1	0.529	3.51582e-06
Gm8332	1.09817e-23	1.76494	1	0.113	2.19635e-20
Fbxw20	0	1.76913	1	0	0
Morn4	8.47047e-38	1.7733	1	0.074	1.69409e-34
Meis2	1.76809e-84	1.77376	1	0.029	3.53619e-81
2700050L05Rik	0	1.77818	1	0	0
Oog4	0	1.79244	1	0.001	0
Oas1c	4.62748e-274	1.80413	1	0.007	9.25495e-271
Bmp15	0	1.80873	1	0	0
Pabpc1l	5.73863e-209	1.81116	1	0.01	1.14773e-205
Nlrp9b	0	1.81711	1	0.003	0
AF067061	3.40013e-22	1.81874	1	0.126	6.80025e-19
Gja4	2.94893e-171	1.82322	1	0.013	5.89786e-168
Nelfa	5.53322e-10	1.86184	1	0.401	1.10664e-06
Fbxw18	0	1.86674	1	0	0
Nfya	1.16537e-26	1.87032	1	0.111	2.33074e-23
Rnf185	5.2646e-30	1.87254	1	0.097	1.05292e-26
1700021K19Rik	0	1.87301	1	0	0
Cep57l1	3.32479e-18	1.87702	1	0.17	6.64957e-15
Zfp57	1.62146e-09	1.89398	1	0.532	3.24292e-06
Nfxl1	4.92408e-27	1.90269	1	0.109	9.84816e-24
Dazl	1.28906e-10	1.90532	1	0.408	2.57813e-07
Rnf34	2.78762e-17	1.91956	1	0.196	5.57524e-14
Spin1	6.81678e-12	1.93111	1	0.35	1.36336e-08
Nlrp4f	8.38532e-148	1.93466	1	0.015	1.67706e-144
Wdr76	5.83892e-25	1.9399	1	0.121	1.16778e-21
Rfpl4	0	1.95829	1	0	0
Accsl	2.46857e-205	1.96477	1	0.01	4.93713e-202
Ccdc69	0	2.03413	1	0.001	0
Fbxw28	0	2.05171	1	0	0
Nlrp4b	0	2.05791	1	0	0
Bpgm	2.86607e-26	2.06208	1	0.112	5.73214e-23
Tcl1	1.91981e-13	2.06816	1	0.29	3.83963e-10
Gdf9	0	2.10408	1	0.002	0
Obox2	0	2.11079	1	0.001	0
Fbxw22	0	2.14911	1	0	0
Dcp1a	8.81139e-24	2.15931	1	0.131	1.76228e-20
Nsf	1.03198e-17	2.16692	1	0.192	2.06396e-14
Oas1h	0	2.19591	1	0.001	0
Dnajb4	2.01056e-37	2.22716	1	0.075	4.02111e-34
Riok1	2.57625e-14	2.2481	1	0.268	5.1525e-11
Pnpla3	0	2.32117	1	0.001	0
Obox1	0	2.33553	1	0	0
Rgs2	1.1923e-213	2.36375	1	0.01	2.38461e-210
Khdc1b	0	2.36741	1	0	0
Gm21761	5.54522e-11	2.37045	1	0.336	1.10904e-07
A430033K04Rik	2.47053e-296	2.41762	1	0.006	4.94106e-293
H1foo	0	2.41868	1	0	0
C87499	0	2.4255	1	0.001	0
Rnf114	1.11534e-20	2.42978	1	0.159	2.23068e-17
AU022751	2.10856e-34	2.4427	1	0.085	4.21711e-31
Fbxw15	0	2.46709	1	0	0
Eif4e1b	0	2.50341	1	0.002	0
Gm4027	1.37302e-12	2.52503	1	0.284	2.74603e-09
4933427D06Rik	6.3864e-218	2.58028	1	0.009	1.27728e-214
Oas1e	0	2.6008	1	0.001	0
D6Ertd527e	0	2.62781	1	0.003	0
Txnip	1.80447e-12	2.63492	1	0.319	3.60895e-09
Fbxw24	0	2.73214	1	0	0
Oas1d	0	3.18084	1	0.002	0
E330034G19Rik	0	3.32041	1	0	0
Bcl2l10	0	3.44853	1	0.003	0
LOC100502936	0	4.014	1	0	0
